# Supplementary material for: Correlated insulator in the kagome flat band of a two-dimensional electrostatic crystal
Source: Nat Phys. 2026 May 11;22(7):1079–86. doi: 10.1038/s41567-026-03291-7 (PMC13423788; doi:10.1038/s41567-026-03291-7)
Supplement: Supplementary file 2 — Source data for Fig. 2b,d,g. [file 41567_2026_3291_MOESM2_ESM.zip]

Archive with 6 entries (6 files):
- Data_Fig2b.txt
- __MACOSX/._Data_Fig2b.txt
- Data_Fig2d.txt
- __MACOSX/._Data_Fig2d.txt
- Data_Fig2g.txt
- __MACOSX/._Data_Fig2g.txt
