# Supplementary material for: Correlated insulator in the kagome flat band of a two-dimensional electrostatic crystal
Source: Nat Phys. 2026 May 11;22(7):1079–86. doi: 10.1038/s41567-026-03291-7 (PMC13423788; doi:10.1038/s41567-026-03291-7)
Supplement: Supplementary file 2 — Source data for Fig. 2b,d,g. [file 41567_2026_3291_MOESM2_ESM.zip › Data_Fig2b.txt]

black
V_PG	B	Rxy
0.83	-0.20996599659966	-8775.2763671875
0.83	-0.20956795679568	-8784.52880859375
0.83	-0.209169916991699	-8796.056640625
0.83	-0.208771877187719	-8810.5126953125
0.83	-0.208373837383739	-8814.205078125
0.83	-0.207975797579758	-8818.3583984375
0.83	-0.207577757775778	-8824.21240234375
0.83	-0.207179717971797	-8832.37646484375
0.83	-0.206781678167817	-8839.7021484375
0.83	-0.206383638363836	-8845.9423828125
0.83	-0.205985598559856	-8859.07421875
0.83	-0.205587558755876	-8865.30419921875
0.83	-0.205189518951895	-8873.11279296875
0.83	-0.204791479147915	-8884.97216796875
0.83	-0.204393439343934	-8891.359375
0.83	-0.203995399539954	-8897.92919921875
0.83	-0.203597359735974	-8903.6923828125
0.83	-0.203199319931993	-8910.59375
0.83	-0.202801280128013	-8915.7578125
0.83	-0.202403240324032	-8921.046875
0.83	-0.202005200520052	-8926.46435546875
0.83	-0.201607160716072	-8931.08642578125
0.83	-0.201209120912091	-8944.55224609375
0.83	-0.200811081108111	-8952.4560546875
0.83	-0.200413041304131	-8959.59033203125
0.83	-0.20001500150015	-8965.7978515625
0.83	-0.19961696169617	-8971.5537109375
0.83	-0.199218921892189	-8976.68603515625
0.83	-0.198820882088209	-8986.33203125
0.83	-0.198422842284229	-8998.693359375
0.83	-0.198024802480248	-9005.49365234375
0.83	-0.197626762676268	-9011.9208984375
0.83	-0.197228722872287	-9019.81494140625
0.83	-0.196830683068307	-9024.5283203125
0.83	-0.196432643264326	-9026.59521484375
0.83	-0.196034603460346	-9027.57177734375
0.83	-0.195636563656366	-9041.36474609375
0.83	-0.195238523852385	-9045.9169921875
0.83	-0.194840484048405	-9053.9267578125
0.83	-0.194442444244424	-9063.09375
0.83	-0.194044404440444	-9073.068359375
0.83	-0.193646364636464	-9077.00830078125
0.83	-0.193248324832483	-9078.84375
0.83	-0.192850285028503	-9082.10107421875
0.83	-0.192452245224523	-9091.27978515625
0.83	-0.192054205420542	-9094.8720703125
0.83	-0.191656165616562	-9098.666015625
0.83	-0.191258125812581	-9103.0830078125
0.83	-0.190860086008601	-9111.662109375
0.83	-0.190462046204621	-9114.7177734375
0.83	-0.19006400640064	-9118.1611328125
0.83	-0.18966596659666	-9129.361328125
0.83	-0.189267926792679	-9133.818359375
0.83	-0.188869886988699	-9137.98583984375
0.83	-0.188471847184718	-9140.453125
0.83	-0.188073807380738	-9148.25048828125
0.83	-0.187675767576758	-9150.654296875
0.83	-0.187277727772777	-9159.1923828125
0.83	-0.186879687968797	-9161.6220703125
0.83	-0.186481648164817	-9161.4228515625
0.83	-0.186083608360836	-9165.3818359375
0.83	-0.185685568556856	-9173.01171875
0.83	-0.185287528752875	-9179.77734375
0.83	-0.184889488948895	-9180.45849609375
0.83	-0.184491449144915	-9182.81787109375
0.83	-0.184093409340934	-9189.16943359375
0.83	-0.183695369536954	-9198.1767578125
0.83	-0.183297329732973	-9198.474609375
0.83	-0.182899289928993	-9198.77197265625
0.83	-0.182501250125013	-9203.91748046875
0.83	-0.182103210321032	-9204.3408203125
0.83	-0.181705170517052	-9204.7080078125
0.83	-0.181307130713071	-9204.23291015625
0.83	-0.180909090909091	-9211.015625
0.83	-0.180511051105111	-9215.79833984375
0.83	-0.18011301130113	-9215.9716796875
0.83	-0.17971497149715	-9214.20849609375
0.83	-0.179316931693169	-9221.92236328125
0.83	-0.178918891889189	-9222.58544921875
0.83	-0.178520852085209	-9221.17041015625
0.83	-0.178122812281228	-9226.64306640625
0.83	-0.177724772477248	-9234.30712890625
0.83	-0.177326732673267	-9234.92431640625
0.83	-0.176928692869287	-9230.0107421875
0.83	-0.176530653065307	-9236.73046875
0.83	-0.176132613261326	-9235.4853515625
0.83	-0.175734573457346	-9232.576171875
0.83	-0.175336533653365	-9229.068359375
0.83	-0.174938493849385	-9235.08447265625
0.83	-0.174540454045405	-9236.6396484375
0.83	-0.174142414241424	-9241.84765625
0.83	-0.173744374437444	-9240.1748046875
0.83	-0.173346334633463	-9237.80126953125
0.83	-0.172948294829483	-9236.98486328125
0.83	-0.172550255025503	-9235.09130859375
0.83	-0.172152215221522	-9235.9140625
0.83	-0.171754175417542	-9233.513671875
0.83	-0.171356135613561	-9231.11328125
0.83	-0.170958095809581	-9229.2109375
0.83	-0.170560056005601	-9229.46533203125
0.83	-0.17016201620162	-9231.50732421875
0.83	-0.16976397639764	-9232.638671875
0.83	-0.169365936593659	-9233.15087890625
0.83	-0.168967896789679	-9231.43359375
0.83	-0.168569856985699	-9230.193359375
0.83	-0.168171817181718	-9223.69873046875
0.83	-0.167773777377738	-9223.68994140625
0.83	-0.167375737573758	-9223.5703125
0.83	-0.166977697769777	-9214.67041015625
0.83	-0.166579657965797	-9218.88671875
0.83	-0.166181618161816	-9220.28857421875
0.83	-0.165783578357836	-9220.98974609375
0.83	-0.165385538553855	-9215.009765625
0.83	-0.164987498749875	-9211.6474609375
0.83	-0.164589458945895	-9207.80712890625
0.83	-0.164191419141914	-9198.83154296875
0.83	-0.163793379337934	-9193.568359375
0.83	-0.163395339533953	-9194.26220703125
0.83	-0.162997299729973	-9194.54345703125
0.83	-0.162599259925993	-9194.93896484375
0.83	-0.162201220122012	-9191.2880859375
0.83	-0.161803180318032	-9186.4462890625
0.83	-0.161405140514052	-9182.7490234375
0.83	-0.161007100710071	-9175.8115234375
0.83	-0.160609060906091	-9170.01025390625
0.83	-0.16021102110211	-9166.27490234375
0.83	-0.15981298129813	-9165.55517578125
0.83	-0.15941494149415	-9156.6435546875
0.83	-0.159016901690169	-9153.2802734375
0.83	-0.158618861886189	-9149.287109375
0.83	-0.158220822082208	-9141.03173828125
0.83	-0.157822782278228	-9137.14794921875
0.83	-0.157424742474247	-9135.9423828125
0.83	-0.157026702670267	-9134.42724609375
0.83	-0.156628662866287	-9122.00732421875
0.83	-0.156230623062306	-9119.0234375
0.83	-0.155832583258326	-9113.4912109375
0.83	-0.155434543454345	-9102.99072265625
0.83	-0.155036503650365	-9105.69775390625
0.83	-0.154638463846385	-9103.99267578125
0.83	-0.154240424042404	-9102.193359375
0.83	-0.153842384238424	-9100.91845703125
0.83	-0.153444344434444	-9086.02490234375
0.83	-0.153046304630463	-9080.1201171875
0.83	-0.152648264826483	-9070.4541015625
0.83	-0.152250225022502	-9059.66259765625
0.83	-0.151852185218522	-9053.39306640625
0.83	-0.151454145414542	-9048.50439453125
0.83	-0.151056105610561	-9046.90869140625
0.83	-0.150658065806581	-9041.634765625
0.83	-0.1502600260026	-9036.57568359375
0.83	-0.14986198619862	-9028.9970703125
0.83	-0.149463946394639	-9017.25439453125
0.83	-0.149065906590659	-9010.44677734375
0.83	-0.148667866786679	-9005.82568359375
0.83	-0.148269826982698	-8998.63525390625
0.83	-0.147871787178718	-8991.56591796875
0.83	-0.147473747374737	-8986.70947265625
0.83	-0.147075707570757	-8982.6787109375
0.83	-0.146677667766777	-8967.09521484375
0.83	-0.146279627962796	-8956.69140625
0.83	-0.145881588158816	-8952.40576171875
0.83	-0.145483548354836	-8947.8955078125
0.83	-0.145085508550855	-8941.134765625
0.83	-0.144687468746875	-8936.5966796875
0.83	-0.144289428942894	-8931.1826171875
0.83	-0.143891389138914	-8922.5
0.83	-0.143493349334934	-8914.44140625
0.83	-0.143095309530953	-8908.76318359375
0.83	-0.142697269726973	-8901.2587890625
0.83	-0.142299229922992	-8893.275390625
0.83	-0.141901190119012	-8877.86474609375
0.83	-0.141503150315032	-8873.4453125
0.83	-0.141105110511051	-8869.705078125
0.83	-0.140707070707071	-8858.9091796875
0.83	-0.14030903090309	-8849.630859375
0.83	-0.13991099109911	-8842.5068359375
0.83	-0.13951295129513	-8831.63916015625
0.83	-0.139114911491149	-8816.80908203125
0.83	-0.138716871687169	-8809.1552734375
0.83	-0.138318831883188	-8805.78955078125
0.83	-0.137920792079208	-8800.59033203125
0.83	-0.137522752275228	-8788.9296875
0.83	-0.137124712471247	-8782.2626953125
0.83	-0.136726672667267	-8779.07861328125
0.83	-0.136328632863286	-8763.0693359375
0.83	-0.135930593059306	-8750.85693359375
0.83	-0.135532553255326	-8744.54052734375
0.83	-0.135134513451345	-8733.56103515625
0.83	-0.134736473647365	-8720.3447265625
0.83	-0.134338433843384	-8715.9169921875
0.83	-0.133940394039404	-8711.12548828125
0.83	-0.133542354235424	-8697.23486328125
0.83	-0.133144314431443	-8688.6962890625
0.83	-0.132746274627463	-8685.39697265625
0.83	-0.132348234823482	-8671.671875
0.83	-0.131950195019502	-8660.91552734375
0.83	-0.131552155215522	-8653.14111328125
0.83	-0.131154115411541	-8647.16259765625
0.83	-0.130756075607561	-8641.380859375
0.83	-0.13035803580358	-8622.4658203125
0.83	-0.1299599959996	-8612.35009765625
0.83	-0.12956195619562	-8608.3134765625
0.83	-0.129163916391639	-8590.77099609375
0.83	-0.128765876587659	-8580.68408203125
0.83	-0.128367836783679	-8571.353515625
0.83	-0.127969796979698	-8563.32861328125
0.83	-0.127571757175718	-8547.48974609375
0.83	-0.127173717371737	-8537.39013671875
0.83	-0.126775677567757	-8530.0693359375
0.83	-0.126377637763776	-8515.0849609375
0.83	-0.125979597959796	-8509.0615234375
0.83	-0.125581558155816	-8488.79077148438
0.83	-0.125183518351835	-8480.64428710938
0.83	-0.124785478547855	-8468.26513671875
0.83	-0.124387438743874	-8465.416015625
0.83	-0.123989398939894	-8461.82592773438
0.83	-0.123591359135914	-8445.97802734375
0.83	-0.123193319331933	-8435.84814453125
0.83	-0.122795279527953	-8428.2333984375
0.83	-0.122397239723972	-8418.80786132813
0.83	-0.121999199919992	-8402.13354492188
0.83	-0.121601160116012	-8392.7568359375
0.83	-0.121203120312031	-8384.013671875
0.83	-0.120805080508051	-8358.63720703125
0.83	-0.120407040704071	-8347.4619140625
0.83	-0.12000900090009	-8338.93115234375
0.83	-0.11961096109611	-8329.46630859375
0.83	-0.119212921292129	-8310.53271484375
0.83	-0.118814881488149	-8303.35546875
0.83	-0.118416841684168	-8297.4404296875
0.83	-0.118018801880188	-8290.35595703125
0.83	-0.117620762076208	-8268.5244140625
0.83	-0.117222722272227	-8253.78466796875
0.83	-0.116824682468247	-8239.7919921875
0.83	-0.116426642664266	-8228.31787109375
0.83	-0.116028602860286	-8214.23779296875
0.83	-0.115630563056306	-8206.82470703125
0.83	-0.115232523252325	-8194.8564453125
0.83	-0.114834483448345	-8171.03784179688
0.83	-0.114436443644365	-8157.72241210938
0.83	-0.114038403840384	-8149.470703125
0.83	-0.113640364036404	-8140.09814453125
0.83	-0.113242324232423	-8121.3720703125
0.83	-0.112844284428443	-8114.80859375
0.83	-0.112446244624463	-8102.99560546875
0.83	-0.112048204820482	-8081.14477539063
0.83	-0.111650165016502	-8061.86279296875
0.83	-0.111252125212521	-8050.6875
0.83	-0.110854085408541	-8037.17456054688
0.83	-0.110456045604561	-8015.65771484375
0.83	-0.11005800580058	-8006.04321289063
0.83	-0.1096599659966	-7997.79150390625
0.83	-0.109261926192619	-7987.4580078125
0.83	-0.108863886388639	-7973.744140625
0.83	-0.108465846584658	-7948.599609375
0.83	-0.108067806780678	-7938.81127929688
0.83	-0.107669766976698	-7927.42114257813
0.83	-0.107271727172717	-7906.61401367188
0.83	-0.106873687368737	-7894.939453125
0.83	-0.106475647564757	-7883.109375
0.83	-0.106077607760776	-7866.4921875
0.83	-0.105679567956796	-7840.56030273438
0.83	-0.105281528152815	-7826.65869140625
0.83	-0.104883488348835	-7812.095703125
0.83	-0.104485448544855	-7787.44580078125
0.83	-0.104087408740874	-7776.5
0.83	-0.103689368936894	-7763.69165039063
0.83	-0.103291329132913	-7750.47534179688
0.83	-0.102893289328933	-7731.19775390625
0.83	-0.102495249524953	-7715.59301757813
0.83	-0.102097209720972	-7701.33642578125
0.83	-0.101699169916992	-7677.69897460938
0.83	-0.101301130113011	-7664.8388671875
0.83	-0.100903090309031	-7652.8447265625
0.83	-0.10050505050505	-7635.984375
0.83	-0.10010701070107	-7609.95141601563
0.83	-0.0997089708970897	-7596.814453125
0.83	-0.0993109310931093	-7582.27587890625
0.83	-0.0989128912891288	-7564.353515625
0.83	-0.0985148514851486	-7549.9765625
0.83	-0.0981168116811682	-7531.82348632813
0.83	-0.0977187718771877	-7516.2548828125
0.83	-0.0973207320732072	-7499.57299804688
0.83	-0.096922692269227	-7471.08544921875
0.83	-0.0965246524652466	-7458.82202148438
0.83	-0.0961266126612661	-7436.44604492188
0.83	-0.0957285728572859	-7419.9453125
0.83	-0.0953305330533054	-7397.81518554688
0.83	-0.094932493249325	-7372.783203125
0.83	-0.0945344534453445	-7359.03930664063
0.83	-0.0941364136413643	-7328.0009765625
0.83	-0.0937383738373838	-7314.451171875
0.83	-0.0933403340334034	-7298.65478515625
0.83	-0.0929422942294229	-7279.45092773438
0.83	-0.0925442544254427	-7258.83032226563
0.83	-0.0921462146214622	-7238.74462890625
0.83	-0.0917481748174818	-7224.05712890625
0.83	-0.0913501350135013	-7195.96630859375
0.83	-0.0909520952095211	-7180.05126953125
0.83	-0.0905540554055406	-7159.69091796875
0.83	-0.0901560156015602	-7137.74243164063
0.83	-0.0897579757975797	-7116.94409179688
0.83	-0.0893599359935995	-7093.79565429688
0.83	-0.088961896189619	-7079.18432617188
0.83	-0.0885638563856386	-7053.36059570313
0.83	-0.0881658165816581	-7035.56420898438
0.83	-0.0877677767776779	-7010.3447265625
0.83	-0.0873697369736974	-6984.9130859375
0.83	-0.086971697169717	-6965.35498046875
0.83	-0.0865736573657365	-6941.44677734375
0.83	-0.0861756175617563	-6924.857421875
0.83	-0.0857775777577758	-6907.51171875
0.83	-0.0853795379537954	-6879.17822265625
0.83	-0.0849814981498149	-6853.22265625
0.83	-0.0845834583458347	-6834.8544921875
0.83	-0.0841854185418542	-6814.5927734375
0.83	-0.0837873787378738	-6795.81787109375
0.83	-0.0833893389338933	-6779.50341796875
0.83	-0.0829912991299131	-6748.83154296875
0.83	-0.0825932593259326	-6711.458984375
0.83	-0.0821952195219522	-6697.5087890625
0.83	-0.0817971797179717	-6682.34887695313
0.83	-0.0813991399139915	-6656.40698242188
0.83	-0.0810011001100111	-6627.814453125
0.83	-0.0806030603060306	-6611.03466796875
0.83	-0.0802050205020501	-6592.78198242188
0.83	-0.0798069806980699	-6540.59423828125
0.83	-0.0794089408940895	-6523.7451171875
0.83	-0.079010901090109	-6509.0126953125
0.83	-0.0786128612861285	-6491.5166015625
0.83	-0.0782148214821483	-6470.46850585938
0.83	-0.0778167816781679	-6438.77709960938
0.83	-0.0774187418741874	-6419.048828125
0.83	-0.077020702070207	-6379.55078125
0.83	-0.0766226622662267	-6355.86743164063
0.83	-0.0762246224622463	-6327.34326171875
0.83	-0.0758265826582658	-6306.60693359375
0.83	-0.0754285428542854	-6287.65185546875
0.83	-0.0750305030503051	-6255.20458984375
0.83	-0.0746324632463247	-6233.64575195313
0.83	-0.0742344234423442	-6213.18359375
0.83	-0.0738363836383638	-6176.45703125
0.83	-0.0734383438343835	-6147.83984375
0.83	-0.0730403040304031	-6124.23046875
0.83	-0.0726422642264226	-6104.33325195313
0.83	-0.0722442244224422	-6072.24829101563
0.83	-0.0718461846184619	-6054.09228515625
0.83	-0.0714481448144815	-6019.037109375
0.83	-0.071050105010501	-5994.31201171875
0.83	-0.0706520652065208	-5960.447265625
0.83	-0.0702540254025403	-5945.0361328125
0.83	-0.0698559855985599	-5916.38940429688
0.83	-0.0694579457945794	-5886.4560546875
0.83	-0.0690599059905992	-5870.232421875
0.83	-0.0686618661866187	-5851.3447265625
0.83	-0.0682638263826383	-5808.42578125
0.83	-0.0678657865786578	-5782.55419921875
0.83	-0.0674677467746776	-5746.33715820313
0.83	-0.0670697069706971	-5725.30322265625
0.83	-0.0666716671667167	-5684.60717773438
0.83	-0.0662736273627362	-5661.52368164063
0.83	-0.065875587558756	-5640.85131835938
0.83	-0.0654775477547755	-5619.58642578125
0.83	-0.0650795079507951	-5594.12646484375
0.83	-0.0646814681468146	-5545.595703125
0.83	-0.0642834283428344	-5518.20581054688
0.83	-0.063885388538854	-5497.12548828125
0.83	-0.0634873487348735	-5463.60498046875
0.83	-0.063089308930893	-5435.15844726563
0.83	-0.0626912691269128	-5408.51806640625
0.83	-0.0622932293229324	-5384.35595703125
0.83	-0.0618951895189519	-5334.85083007813
0.83	-0.0614971497149714	-5307.68310546875
0.83	-0.0610991099109912	-5285.21484375
0.83	-0.0607010701070108	-5263.69262695313
0.83	-0.0603030303030303	-5239.90869140625
0.83	-0.0599049904990499	-5196.43408203125
0.83	-0.0595069506950696	-5161.83056640625
0.83	-0.0591089108910892	-5122.77807617188
0.83	-0.0587108710871087	-5102.37426757813
0.83	-0.0583128312831283	-5067.84790039063
0.83	-0.057914791479148	-5041.78198242188
0.83	-0.0575167516751676	-5011.89770507813
0.83	-0.0571187118711871	-4987.01171875
0.83	-0.0567206720672067	-4946.81079101563
0.83	-0.0563226322632264	-4923.611328125
0.83	-0.055924592459246	-4886.58129882813
0.83	-0.0555265526552655	-4864.38500976563
0.83	-0.0551285128512851	-4840.64916992188
0.83	-0.0547304730473048	-4807.96923828125
0.83	-0.0543324332433244	-4780.4296875
0.83	-0.0539343934393439	-4752.5244140625
0.83	-0.0535363536353635	-4723.41528320313
0.83	-0.0531383138313832	-4690.30810546875
0.83	-0.0527402740274028	-4655.4345703125
0.83	-0.0523422342234223	-4620.9755859375
0.83	-0.0519441944194419	-4593.23950195313
0.83	-0.0515461546154616	-4565.41650390625
0.83	-0.0511481148114812	-4538.21423339844
0.83	-0.0507500750075007	-4510.07373046875
0.83	-0.0503520352035203	-4478.46069335938
0.83	-0.04995399539954	-4449.23095703125
0.83	-0.0495559555955596	-4417.82080078125
0.83	-0.0491579157915791	-4389.28552246094
0.83	-0.0487598759875987	-4359.91357421875
0.83	-0.0483618361836185	-4314.5849609375
0.83	-0.047963796379638	-4273.51904296875
0.83	-0.0475657565756575	-4248.98486328125
0.83	-0.0471677167716773	-4225.61376953125
0.83	-0.0467696769676969	-4185.89770507813
0.83	-0.0463716371637164	-4163.6689453125
0.83	-0.0459735973597359	-4140.9443359375
0.83	-0.0455755575557557	-4113.78979492188
0.83	-0.0451775177517753	-4068.0498046875
0.83	-0.0447794779477948	-4043.36706542969
0.83	-0.0443814381438143	-4022.78955078125
0.83	-0.0439833983398341	-3993.17700195313
0.83	-0.0435853585358537	-3965.37280273438
0.83	-0.0431873187318732	-3936.28186035156
0.83	-0.0427892789278928	-3897.60424804688
0.83	-0.0423912391239125	-3865.27575683594
0.83	-0.0419931993199321	-3835.65576171875
0.83	-0.0415951595159516	-3808.6923828125
0.83	-0.0411971197119712	-3776.77270507813
0.83	-0.0407990799079909	-3743.40063476563
0.83	-0.0404010401040105	-3712.01550292969
0.83	-0.04000300030003	-3679.115234375
0.83	-0.0396049604960496	-3646.23022460938
0.83	-0.0392069206920693	-3610.06494140625
0.83	-0.0388088808880889	-3583.1259765625
0.83	-0.0384108410841084	-3553.82067871094
0.83	-0.038012801280128	-3514.25744628906
0.83	-0.0376147614761477	-3486.91687011719
0.83	-0.0372167216721673	-3464.50427246094
0.83	-0.0368186818681868	-3423.32055664063
0.83	-0.0364206420642064	-3396.70666503906
0.83	-0.0360226022602261	-3375.53002929688
0.83	-0.0356245624562457	-3352.63696289063
0.83	-0.0352265226522652	-3317.63757324219
0.83	-0.0348284828482848	-3279.46362304688
0.83	-0.0344304430443045	-3254.45935058594
0.83	-0.0340324032403241	-3228.40417480469
0.83	-0.0336343634363436	-3196.62231445313
0.83	-0.0332363236323632	-3151.89892578125
0.83	-0.0328382838283829	-3123.8515625
0.83	-0.0324402440244025	-3094.59350585938
0.83	-0.032042204220422	-3066.67492675781
0.83	-0.0316441644164416	-3035.70324707031
0.83	-0.0312461246124614	-3003.80590820313
0.83	-0.0308480848084809	-2970.39184570313
0.83	-0.0304500450045004	-2936.462890625
0.83	-0.03005200520052	-2904.39233398438
0.83	-0.0296539653965398	-2861.26611328125
0.83	-0.0292559255925593	-2834.25427246094
0.83	-0.0288578857885788	-2807.45141601563
0.83	-0.0284598459845984	-2782.81555175781
0.83	-0.0280618061806182	-2760.49243164063
0.83	-0.0276637663766377	-2706.33129882813
0.83	-0.0272657265726573	-2676.47448730469
0.83	-0.0268676867686768	-2639.48876953125
0.83	-0.0264696469646966	-2605.20495605469
0.83	-0.0260716071607161	-2583.13354492188
0.83	-0.0256735673567357	-2567.50378417969
0.83	-0.0252755275527552	-2549.44421386719
0.83	-0.024877487748775	-2476.17211914063
0.83	-0.0244794479447945	-2452.93054199219
0.83	-0.0240814081408141	-2429.04040527344
0.83	-0.0236833683368338	-2390.67736816406
0.83	-0.0232853285328534	-2338.72375488281
0.83	-0.0228872887288729	-2320.98028564453
0.83	-0.0224892489248925	-2303.41058349609
0.83	-0.0220912091209122	-2285.99523925781
0.83	-0.0216931693169318	-2215.8154296875
0.83	-0.0212951295129513	-2187.54858398438
0.83	-0.0208970897089709	-2159.37976074219
0.83	-0.0204990499049906	-2132.63641357422
0.83	-0.0201010101010102	-2092.29455566406
0.83	-0.0197029702970297	-2068.15161132813
0.83	-0.0193049304930493	-2049.09429931641
0.83	-0.018906890689069	-1992.79376220703
0.83	-0.0185088508850886	-1964.30078125
0.83	-0.0181108110811081	-1935.46984863281
0.83	-0.0177127712771277	-1908.07757568359
0.83	-0.0173147314731474	-1854.875
0.83	-0.016916691669167	-1828.55706787109
0.83	-0.0165186518651865	-1804.87878417969
0.83	-0.0161206120612061	-1771.91394042969
0.83	-0.0157225722572258	-1725.419921875
0.83	-0.0153245324532454	-1696.72998046875
0.83	-0.0149264926492649	-1672.41528320313
0.83	-0.0145284528452845	-1651.98284912109
0.83	-0.0141304130413043	-1610.24688720703
0.83	-0.0137323732373238	-1592.29626464844
0.83	-0.0133343334333433	-1545.72778320313
0.83	-0.0129362936293629	-1494.56170654297
0.83	-0.0125382538253827	-1460.23962402344
0.83	-0.0121402140214022	-1438.59680175781
0.83	-0.0117421742174217	-1398.46771240234
0.83	-0.0113441344134413	-1352.20562744141
0.83	-0.0109460946094611	-1330.55810546875
0.83	-0.0105480548054806	-1308.99969482422
0.83	-0.0101500150015002	-1235.4912109375
0.83	-0.00975197519751969	-1205.58224487305
0.83	-0.00935393539353946	-1178.30807495117
0.83	-0.008955895589559	-1154.32843017578
0.83	-0.00855785578557855	-1114.69592285156
0.83	-0.0081598159815981	-1076.93350219727
0.83	-0.00776177617761786	-1051.19009399414
0.83	-0.00736373637363741	-998.258239746094
0.83	-0.00696569656965695	-973.286895751953
0.83	-0.0065676567656765	-934.260009765625
0.83	-0.00616961696169627	-898.716613769531
0.83	-0.00577157715771581	-866.420776367188
0.83	-0.00537353735373536	-830.141876220703
0.83	-0.0049754975497549	-797.462188720703
0.83	-0.00457745774577467	-765.022644042969
0.83	-0.00417941794179422	-734.226593017578
0.83	-0.00378137813781376	-704.861022949219
0.83	-0.00338333833383331	-664.440185546875
0.83	-0.00298529852985308	-632.003875732422
0.83	-0.00258725872587262	-607.765396118164
0.83	-0.00218921892189217	-581.053161621094
0.83	-0.00179117911791171	-527.032440185547
0.83	-0.00139313931393148	-490.529846191406
0.83	-0.000995099509951025	-441.022689819336
0.83	-0.000597059705970571	-418.012466430664
0.83	-0.000199019901990116	-378.778182983398
0.83	0.000199019901990116	-335.733703613281
0.83	0.000597059705970571	-317.470581054688
0.83	0.000995099509951025	-293.137825012207
0.83	0.00139313931393126	-254.199920654297
0.83	0.00179117911791171	-180.737335205078
0.83	0.00218921892189217	-144.100257873535
0.83	0.00258725872587262	-109.587409973145
0.83	0.00298529852985285	-84.367488861084
0.83	0.00338333833383331	-43.6460876464844
0.83	0.00378137813781376	-11.648775100708
0.83	0.00417941794179422	19.326340675354
0.83	0.00457745774577445	47.6832237243652
0.83	0.0049754975497549	88.7107048034668
0.83	0.00537353735373536	129.85124206543
0.83	0.00577157715771581	167.358268737793
0.83	0.00616961696169605	202.570808410645
0.83	0.0065676567656765	240.950134277344
0.83	0.00696569656965695	286.454002380371
0.83	0.00736373637363741	323.525009155273
0.83	0.00776177617761764	377.572525024414
0.83	0.0081598159815981	403.105209350586
0.83	0.00855785578557855	426.037994384766
0.83	0.008955895589559	467.582702636719
0.83	0.00935393539353924	490.60270690918
0.83	0.00975197519751969	516.984741210938
0.83	0.0101500150015002	600.505599975586
0.83	0.0105480548054804	622.443023681641
0.83	0.0109460946094611	648.825866699219
0.83	0.0113441344134413	696.800903320313
0.83	0.0117421742174215	730.85107421875
0.83	0.0121402140214022	757.223236083984
0.83	0.0125382538253824	784.61572265625
0.83	0.0129362936293631	816.535064697266
0.83	0.0133343334333433	863.314971923828
0.83	0.0137323732373236	890.090393066406
0.83	0.0141304130413043	927.333038330078
0.83	0.0145284528452845	955.387939453125
0.83	0.0149264926492647	985.892181396484
0.83	0.0153245324532454	1020.75457763672
0.83	0.0157225722572256	1052.08520507813
0.83	0.0161206120612063	1080.00918579102
0.83	0.0165186518651865	1135.36239624023
0.83	0.0169166916691668	1170.2236328125
0.83	0.0173147314731474	1195.31243896484
0.83	0.0177127712771277	1250.26312255859
0.83	0.0181108110811079	1275.83215332031
0.83	0.0185088508850886	1298.54522705078
0.83	0.0189068906890688	1358.16168212891
0.83	0.0193049304930495	1392.48327636719
0.83	0.0197029702970297	1429.08532714844
0.83	0.02010101010101	1463.04577636719
0.83	0.0204990499049906	1488.5390625
0.83	0.0208970897089709	1515.63494873047
0.83	0.0212951295129511	1543.27545166016
0.83	0.0216931693169318	1603.71710205078
0.83	0.022091209120912	1629.02069091797
0.83	0.0224892489248927	1651.44140625
0.83	0.0228872887288729	1699.88092041016
0.83	0.0232853285328531	1729.2861328125
0.83	0.0236833683368338	1753.06140136719
0.83	0.0240814081408141	1779.40234375
0.83	0.0244794479447943	1806.25988769531
0.83	0.024877487748775	1849.92980957031
0.83	0.0252755275527552	1897.01422119141
0.83	0.0256735673567354	1922.75
0.83	0.0260716071607161	1947.98443603516
0.83	0.0264696469646963	1994.1123046875
0.83	0.026867686768677	2018.84680175781
0.83	0.0272657265726573	2042.97338867188
0.83	0.0276637663766375	2085.50427246094
0.83	0.0280618061806182	2111.23553466797
0.83	0.0284598459845984	2158.59936523438
0.83	0.0288578857885786	2191.53344726563
0.83	0.0292559255925593	2220.84619140625
0.83	0.0296539653965395	2256.71313476563
0.83	0.0300520052005202	2289.505859375
0.83	0.0304500450045004	2317.6357421875
0.83	0.0308480848084807	2347.99920654297
0.83	0.0312461246124614	2380.74047851563
0.83	0.0316441644164416	2423.57421875
0.83	0.0320422042204218	2447.75830078125
0.83	0.0324402440244025	2469.03894042969
0.83	0.0328382838283827	2491.55908203125
0.83	0.0332363236323634	2543.60656738281
0.83	0.0336343634363436	2595.20349121094
0.83	0.0340324032403239	2613.54992675781
0.83	0.0344304430443045	2633.23095703125
0.83	0.0348284828482848	2664.9609375
0.83	0.035226522652265	2708.29931640625
0.83	0.0356245624562457	2732.2421875
0.83	0.0360226022602259	2756.21594238281
0.83	0.0364206420642066	2805.49145507813
0.83	0.0368186818681868	2831.27917480469
0.83	0.0372167216721671	2865.462890625
0.83	0.0376147614761477	2896.37292480469
0.83	0.038012801280128	2927.37377929688
0.83	0.0384108410841082	2958.91577148438
0.83	0.0388088808880889	2990.99536132813
0.83	0.0392069206920691	3024.5009765625
0.83	0.0396049604960498	3053.14782714844
0.83	0.04000300030003	3084.08666992188
0.83	0.0404010401040102	3113.78393554688
0.83	0.0407990799079909	3139.16577148438
0.83	0.0411971197119712	3165.11889648438
0.83	0.0415951595159514	3197.26672363281
0.83	0.0419931993199321	3242.6015625
0.83	0.0423912391239123	3290.95288085938
0.83	0.042789278927893	3315.9375
0.83	0.0431873187318732	3336.45068359375
0.83	0.0435853585358534	3355.439453125
0.83	0.0439833983398341	3389.32165527344
0.83	0.0443814381438143	3406.958984375
0.83	0.0447794779477946	3445.25988769531
0.83	0.0451775177517753	3492.61218261719
0.83	0.0455755575557555	3524.40747070313
0.83	0.0459735973597362	3558.43139648438
0.83	0.0463716371637164	3581.98596191406
0.83	0.0467696769676966	3605.43908691406
0.83	0.0471677167716773	3631.62902832031
0.83	0.0475657565756575	3680.37963867188
0.83	0.0479637963796378	3708.74963378906
0.83	0.0483618361836185	3733.857421875
0.83	0.0487598759875987	3767.02062988281
0.83	0.0491579157915789	3799.49011230469
0.83	0.0495559555955596	3818.2880859375
0.83	0.0499539953995398	3840.9619140625
0.83	0.0503520352035205	3890.30419921875
0.83	0.0507500750075007	3920.4482421875
0.83	0.051148114811481	3963.3134765625
0.83	0.0515461546154616	3984.75854492188
0.83	0.0519441944194419	4003.298828125
0.83	0.0523422342234221	4042.50830078125
0.83	0.0527402740274028	4061.74145507813
0.83	0.053138313831383	4095.40234375
0.83	0.0535363536353637	4138.92822265625
0.83	0.0539343934393439	4163.8916015625
0.83	0.0543324332433242	4191.94921875
0.83	0.0547304730473048	4217.88037109375
0.83	0.0551285128512851	4243.00341796875
0.83	0.0555265526552653	4268.09814453125
0.83	0.055924592459246	4293.57629394531
0.83	0.0563226322632262	4341.29479980469
0.83	0.0567206720672069	4373.74768066406
0.83	0.0571187118711871	4405.38977050781
0.83	0.0575167516751673	4435.74462890625
0.83	0.057914791479148	4464.61694335938
0.83	0.0583128312831283	4483.46166992188
0.83	0.0587108710871085	4506.47595214844
0.83	0.0591089108910892	4551.20581054688
0.83	0.0595069506950694	4574.7568359375
0.83	0.0599049904990501	4619.44677734375
0.83	0.0603030303030303	4644.248046875
0.83	0.0607010701070105	4672.7900390625
0.83	0.0610991099109912	4708.75708007813
0.83	0.0614971497149714	4723.41186523438
0.83	0.0618951895189517	4738.06591796875
0.83	0.0622932293229324	4807.38745117188
0.83	0.0626912691269126	4830.75268554688
0.83	0.0630893089308933	4860.98095703125
0.83	0.0634873487348735	4889.61303710938
0.83	0.0638853885388537	4909.06225585938
0.83	0.0642834283428344	4930.07495117188
0.83	0.0646814681468146	4954.091796875
0.83	0.0650795079507949	4993.87329101563
0.83	0.0654775477547755	5023.25903320313
0.83	0.0658755875587558	5058.21533203125
0.83	0.0662736273627365	5089.6083984375
0.83	0.0666716671667167	5117.61767578125
0.83	0.0670697069706969	5139.4404296875
0.83	0.0674677467746776	5162.46997070313
0.83	0.0678657865786578	5205.57958984375
0.83	0.0682638263826381	5237.96435546875
0.83	0.0686618661866187	5283.83984375
0.83	0.069059905990599	5304.3798828125
0.83	0.0694579457945797	5324.24243164063
0.83	0.0698559855985599	5362.43603515625
0.83	0.0702540254025401	5380.8984375
0.83	0.0706520652065208	5413.99633789063
0.83	0.071050105010501	5453.33471679688
0.83	0.0714481448144813	5477.3798828125
0.83	0.0718461846184619	5512.96508789063
0.83	0.0722442244224422	5543.7421875
0.83	0.0726422642264224	5564.97119140625
0.83	0.0730403040304031	5590.25927734375
0.83	0.0734383438343833	5629.4580078125
0.83	0.073836383638364	5651.96801757813
0.83	0.0742344234423442	5677.42944335938
0.83	0.0746324632463244	5705.06494140625
0.83	0.0750305030503051	5733.9775390625
0.83	0.0754285428542854	5758.72143554688
0.83	0.0758265826582656	5781.73706054688
0.83	0.0762246224622463	5828.8173828125
0.83	0.0766226622662265	5852.80541992188
0.83	0.0770207020702072	5877.56420898438
0.83	0.0774187418741874	5917.0859375
0.83	0.0778167816781676	5934.51708984375
0.83	0.0782148214821483	5950.134765625
0.83	0.0786128612861285	5979.20288085938
0.83	0.0790109010901088	5994.08520507813
0.83	0.0794089408940895	6028.62646484375
0.83	0.0798069806980697	6075.3564453125
0.83	0.0802050205020504	6101.158203125
0.83	0.0806030603060306	6127.4052734375
0.83	0.0810011001100108	6149.88818359375
0.83	0.0813991399139915	6168.71923828125
0.83	0.0817971797179717	6186.40234375
0.83	0.082195219521952	6225.75146484375
0.83	0.0825932593259326	6255.33740234375
0.83	0.0829912991299129	6271.95336914063
0.83	0.0833893389338936	6291.02075195313
0.83	0.0837873787378738	6316.42211914063
0.83	0.084185418541854	6338.91137695313
0.83	0.0845834583458347	6358.38037109375
0.83	0.0849814981498149	6383.77368164063
0.83	0.0853795379537952	6424.12524414063
0.83	0.0857775777577758	6449.44970703125
0.83	0.0861756175617561	6478.93725585938
0.83	0.0865736573657367	6499.0244140625
0.83	0.086971697169717	6515.052734375
0.83	0.0873697369736972	6540.27734375
0.83	0.0877677767776779	6553.4150390625
0.83	0.0881658165816581	6585.61840820313
0.83	0.0885638563856384	6624.63818359375
0.83	0.088961896189619	6647.53564453125
0.83	0.0893599359935993	6673.58642578125
0.83	0.0897579757975799	6691.99340820313
0.83	0.0901560156015602	6705.68627929688
0.83	0.0905540554055404	6724.18579101563
0.83	0.0909520952095211	6761.26953125
0.83	0.0913501350135013	6787.22583007813
0.83	0.0917481748174815	6808.47387695313
0.83	0.0921462146214622	6829.84350585938
0.83	0.0925442544254425	6855.63159179688
0.83	0.0929422942294231	6867.83447265625
0.83	0.0933403340334034	6879.28930664063
0.83	0.0937383738373836	6910.44482421875
0.83	0.0941364136413643	6928.11645507813
0.83	0.0945344534453445	6950.27294921875
0.83	0.0949324932493247	6984.4287109375
0.83	0.0953305330533054	7001.42700195313
0.83	0.0957285728572856	7017.52661132813
0.83	0.0961266126612659	7043.33959960938
0.83	0.0965246524652466	7054.265625
0.83	0.0969226922692268	7074.98095703125
0.83	0.0973207320732075	7108.36157226563
0.83	0.0977187718771877	7131.1396484375
0.83	0.0981168116811679	7155.12548828125
0.83	0.0985148514851486	7173.89233398438
0.83	0.0989128912891288	7188.37939453125
0.83	0.0993109310931091	7205.89477539063
0.83	0.0997089708970897	7232.12548828125
0.83	0.10010701070107	7244.13842773438
0.83	0.100505050505051	7267.03149414063
0.83	0.100903090309031	7287.5048828125
0.83	0.101301130113011	7302.83056640625
0.83	0.101699169916992	7315.65625
0.83	0.102097209720972	7327.65576171875
0.83	0.102495249524952	7344.11572265625
0.83	0.102893289328933	7381.07861328125
0.83	0.103291329132913	7413.10620117188
0.83	0.103689368936894	7429.01782226563
0.83	0.104087408740874	7447.39794921875
0.83	0.104485448544854	7457.822265625
0.83	0.104883488348835	7477.04736328125
0.83	0.105281528152815	7486.60302734375
0.83	0.105679567956796	7512.5068359375
0.83	0.106077607760776	7536.08544921875
0.83	0.106475647564756	7554.3037109375
0.83	0.106873687368737	7574.51953125
0.83	0.107271727172717	7590.64892578125
0.83	0.107669766976698	7603.81323242188
0.83	0.108067806780678	7616.30078125
0.83	0.108465846584658	7638.71997070313
0.83	0.108863886388639	7656.61303710938
0.83	0.109261926192619	7672.91943359375
0.83	0.1096599659966	7690.23583984375
0.83	0.11005800580058	7706.63427734375
0.83	0.110456045604561	7720.60107421875
0.83	0.110854085408541	7732.41625976563
0.83	0.111252125212521	7750.82080078125
0.83	0.111650165016502	7764.58178710938
0.83	0.112048204820482	7788.732421875
0.83	0.112446244624463	7801.45971679688
0.83	0.112844284428443	7811.43310546875
0.83	0.113242324232423	7837.12841796875
0.83	0.113640364036404	7848.75341796875
0.83	0.114038403840384	7870.7958984375
0.83	0.114436443644365	7891.1875
0.83	0.114834483448345	7904.1083984375
0.83	0.115232523252325	7918.68286132813
0.83	0.115630563056306	7931.46044921875
0.83	0.116028602860286	7942.12377929688
0.83	0.116426642664267	7954.7666015625
0.83	0.116824682468247	7967.72021484375
0.83	0.117222722272227	7991.21337890625
0.83	0.117620762076208	8001.55322265625
0.83	0.118018801880188	8011.83984375
0.83	0.118416841684168	8025.2607421875
0.83	0.118814881488149	8038.65380859375
0.83	0.119212921292129	8050.8232421875
0.83	0.11961096109611	8062.2939453125
0.83	0.12000900090009	8083.30322265625
0.83	0.12040704070407	8103.77270507813
0.83	0.120805080508051	8120.3759765625
0.83	0.121203120312031	8131.1474609375
0.83	0.121601160116011	8138.56396484375
0.83	0.121999199919992	8150.72314453125
0.83	0.122397239723972	8160.5791015625
0.83	0.122795279527953	8177.56665039063
0.83	0.123193319331933	8201.490234375
0.83	0.123591359135914	8211.96240234375
0.83	0.123989398939894	8221.08203125
0.83	0.124387438743874	8228.1376953125
0.83	0.124785478547855	8239.9990234375
0.83	0.125183518351835	8254.15966796875
0.83	0.125581558155816	8268.20361328125
0.83	0.125979597959796	8289.02270507813
0.83	0.126377637763776	8298.84619140625
0.83	0.126775677567757	8307.78833007813
0.83	0.127173717371737	8323.5498046875
0.83	0.127571757175718	8333.96459960938
0.83	0.127969796979698	8336.7509765625
0.83	0.128367836783679	8342.89501953125
0.83	0.128765876587659	8367.3720703125
0.83	0.129163916391639	8382.2041015625
0.83	0.12956195619562	8402.41845703125
0.83	0.1299599959996	8411.24243164063
0.83	0.130358035803581	8419.533203125
0.83	0.130756075607561	8426.77685546875
0.83	0.131154115411541	8434.16650390625
0.83	0.131552155215522	8448.716796875
0.83	0.131950195019502	8459.14794921875
0.83	0.132348234823482	8464.45043945313
0.83	0.132746274627463	8474.54296875
0.83	0.133144314431443	8484.2626953125
0.83	0.133542354235424	8497.12646484375
0.83	0.133940394039404	8505.99536132813
0.83	0.134338433843384	8519.83544921875
0.83	0.134736473647365	8531.46337890625
0.83	0.135134513451345	8540.77978515625
0.83	0.135532553255325	8549.09716796875
0.83	0.135930593059306	8561.439453125
0.83	0.136328632863286	8569.75439453125
0.83	0.136726672667267	8575.5126953125
0.83	0.137124712471247	8584.57470703125
0.83	0.137522752275227	8602.1328125
0.83	0.137920792079208	8609.8134765625
0.83	0.138318831883188	8623.5107421875
0.83	0.138716871687169	8634.595703125
0.83	0.139114911491149	8646.06494140625
0.83	0.139512951295129	8657.140625
0.83	0.13991099109911	8661.94873046875
0.83	0.14030903090309	8678.498046875
0.83	0.140707070707071	8681.72998046875
0.83	0.141105110511051	8690.033203125
0.83	0.141503150315032	8703.705078125
0.83	0.141901190119012	8712.49267578125
0.83	0.142299229922992	8716.99609375
0.83	0.142697269726973	8721.8564453125
0.83	0.143095309530953	8727.17626953125
0.83	0.143493349334934	8741.392578125
0.83	0.143891389138914	8754.95361328125
0.83	0.144289428942894	8767.3203125
0.83	0.144687468746875	8775.26806640625
0.83	0.145085508550855	8781.1376953125
0.83	0.145483548354836	8788.6162109375
0.83	0.145881588158816	8797.49169921875
0.83	0.146279627962796	8805.755859375
0.83	0.146677667766777	8820.830078125
0.83	0.147075707570757	8827.8095703125
0.83	0.147473747374738	8834.20556640625
0.83	0.147871787178718	8843.296875
0.83	0.148269826982698	8849.837890625
0.83	0.148667866786679	8861.5244140625
0.83	0.149065906590659	8868.314453125
0.83	0.149463946394639	8874.92431640625
0.83	0.14986198619862	8883.14453125
0.83	0.1502600260026	8893.10595703125
0.83	0.150658065806581	8900.3623046875
0.83	0.151056105610561	8906.7255859375
0.83	0.151454145414541	8913.96923828125
0.83	0.151852185218522	8926.275390625
0.83	0.152250225022502	8932.6435546875
0.83	0.152648264826482	8939.73046875
0.83	0.153046304630463	8944.00390625
0.83	0.153444344434443	8947.3232421875
0.83	0.153842384238424	8951.6201171875
0.83	0.154240424042404	8956.998046875
0.83	0.154638463846385	8972.9951171875
0.83	0.155036503650365	8979.37060546875
0.83	0.155434543454345	8989.291015625
0.83	0.155832583258326	8995.61865234375
0.83	0.156230623062306	8997.90771484375
0.83	0.156628662866287	9003.462890625
0.83	0.157026702670267	9009.15673828125
0.83	0.157424742474247	9014.85009765625
0.83	0.157822782278228	9026.59423828125
0.83	0.158220822082208	9037.0478515625
0.83	0.158618861886189	9043.052734375
0.83	0.159016901690169	9044.97900390625
0.83	0.15941494149415	9049.43896484375
0.83	0.15981298129813	9054.28076171875
0.83	0.16021102110211	9059.86572265625
0.83	0.160609060906091	9074.36865234375
0.83	0.161007100710071	9079.32275390625
0.83	0.161405140514052	9088.0732421875
0.83	0.161803180318032	9094.59912109375
0.83	0.162201220122012	9100.3623046875
0.83	0.162599259925993	9102.5693359375
0.83	0.162997299729973	9102.89453125
0.83	0.163395339533954	9104.30419921875
0.83	0.163793379337934	9114.48681640625
0.83	0.164191419141914	9121.27197265625
0.83	0.164589458945895	9125.81201171875
0.83	0.164987498749875	9134.0341796875
0.83	0.165385538553855	9135.52685546875
0.83	0.165783578357836	9137.46337890625
0.83	0.166181618161816	9142.84228515625
0.83	0.166579657965797	9147.53076171875
0.83	0.166977697769777	9151.2666015625
0.83	0.167375737573757	9155.87744140625
0.83	0.167773777377738	9160.39111328125
0.83	0.168171817181718	9166.076171875
0.83	0.168569856985698	9170.37158203125
0.83	0.168967896789679	9174.779296875
0.83	0.169365936593659	9183.49755859375
0.83	0.16976397639764	9186.61083984375
0.83	0.17016201620162	9193.40087890625
0.83	0.1705600560056	9195.59912109375
0.83	0.170958095809581	9194.67236328125
0.83	0.171356135613561	9194.41455078125
0.83	0.171754175417542	9193.8330078125
0.83	0.172152215221522	9201.14404296875
0.83	0.172550255025503	9204.783203125
0.83	0.172948294829483	9211.37548828125
0.83	0.173346334633463	9214.56591796875
0.83	0.173744374437444	9219.8076171875
0.83	0.174142414241424	9218.2861328125
0.83	0.174540454045405	9217.1640625
0.83	0.174938493849385	9216.04248046875
0.83	0.175336533653365	9220.0322265625
0.83	0.175734573457346	9221.5634765625
0.83	0.176132613261326	9225.1171875
0.83	0.176530653065307	9230.86328125
0.83	0.176928692869287	9232.388671875
0.83	0.177326732673268	9232.9931640625
0.83	0.177724772477248	9233.25537109375
0.83	0.178122812281228	9230.0634765625
0.83	0.178520852085209	9228.00048828125
0.83	0.178918891889189	9228.845703125
0.83	0.179316931693169	9231.15478515625
0.83	0.17971497149715	9232.1513671875
0.83	0.18011301130113	9232.87646484375
0.83	0.180511051105111	9233.7939453125
0.83	0.180909090909091	9236.91259765625
0.83	0.181307130713071	9236.505859375
0.83	0.181705170517052	9240.26611328125
0.83	0.182103210321032	9239.5791015625
0.83	0.182501250125012	9235.681640625
0.83	0.182899289928993	9231.2021484375
0.83	0.183297329732973	9229.01904296875
0.83	0.183695369536954	9226.83642578125
0.83	0.184093409340934	9235.1533203125
0.83	0.184491449144914	9230.3154296875
0.83	0.184889488948895	9229.52001953125
0.83	0.185287528752875	9232.28759765625
0.83	0.185685568556856	9231.05615234375
0.83	0.186083608360836	9226.8564453125
0.83	0.186481648164816	9221.54248046875
0.83	0.186879687968797	9220.54736328125
0.83	0.187277727772777	9217.841796875
0.83	0.187675767576758	9214.45556640625
0.83	0.188073807380738	9214.39599609375
0.83	0.188471847184718	9213.017578125
0.83	0.188869886988699	9211.02734375
0.83	0.189267926792679	9206.9814453125
0.83	0.18966596659666	9202.92236328125
0.83	0.19006400640064	9204.12353515625
0.83	0.190462046204621	9203.09521484375
0.83	0.190860086008601	9199.845703125
0.83	0.191258125812581	9197.75048828125
0.83	0.191656165616562	9191.14453125
0.83	0.192054205420542	9190.2958984375
0.83	0.192452245224523	9183.4453125
0.83	0.192850285028503	9175.556640625
0.83	0.193248324832483	9172.73046875
0.83	0.193646364636464	9166.033203125
0.83	0.194044404440444	9160.3642578125
0.83	0.194442444244425	9159.99560546875
0.83	0.194840484048405	9156.58447265625
0.83	0.195238523852385	9158.890625
0.83	0.195636563656366	9154.09912109375
0.83	0.196034603460346	9146.34765625
0.83	0.196432643264326	9140.193359375
0.83	0.196830683068307	9138.9169921875
0.83	0.197228722872287	9134.93212890625
0.83	0.197626762676268	9130.2724609375
0.83	0.198024802480248	9120.69384765625
0.83	0.198422842284228	9116.173828125
0.83	0.198820882088209	9103.4697265625
0.83	0.199218921892189	9100.4033203125
0.83	0.199616961696169	9097.2724609375
0.83	0.20001500150015	9093.427734375
0.83	0.20041304130413	9087.50732421875
0.83	0.200811081108111	9085.7646484375
0.83	0.201209120912091	9080.4296875
0.83	0.201607160716071	9075.58837890625
0.83	0.202005200520052	9066.87109375
0.83	0.202403240324032	9054.951171875
0.83	0.202801280128013	9047.9072265625
0.83	0.203199319931993	9042.11669921875
0.83	0.203597359735974	9034.55712890625
0.83	0.203995399539954	9027.2646484375
0.83	0.204393439343934	9025.10400390625
0.83	0.204791479147915	9021.2373046875
0.83	0.205189518951895	9014.759765625
0.83	0.205587558755876	9006.951171875
0.83	0.205985598559856	9001.37451171875
0.83	0.206383638363836	8994.90966796875
0.83	0.206781678167817	8989.18408203125
0.83	0.207179717971797	8978.02099609375
0.83	0.207577757775778	8966.9736328125
0.83	0.207975797579758	8962.6640625
0.83	0.208373837383739	8958.3544921875
0.83	0.208771877187719	8953.7138671875
0.83	0.209169916991699	8940.5986328125
0.83	0.20956795679568	8935.19970703125
0.83	0.20996599659966	8931.97021484375
blue
V_PG	B	Rxy
0.84	-0.20996599659966	-2747.52844238281
0.84	-0.20956795679568	-2725.49584960938
0.84	-0.209169916991699	-2705.40417480469
0.84	-0.208771877187719	-2680.58819580078
0.84	-0.208373837383739	-2654.63891601563
0.84	-0.207975797579758	-2629.18798828125
0.84	-0.207577757775778	-2607.04412841797
0.84	-0.207179717971797	-2571.52136230469
0.84	-0.206781678167817	-2551.97143554688
0.84	-0.206383638363836	-2525.75646972656
0.84	-0.205985598559856	-2480.67083740234
0.84	-0.205587558755876	-2462.52709960938
0.84	-0.205189518951895	-2443.7197265625
0.84	-0.204791479147915	-2403.48059082031
0.84	-0.204393439343934	-2385.30212402344
0.84	-0.203995399539954	-2367.68780517578
0.84	-0.203597359735974	-2317.42926025391
0.84	-0.203199319931993	-2293.71691894531
0.84	-0.202801280128013	-2273.17425537109
0.84	-0.202403240324032	-2246.9521484375
0.84	-0.202005200520052	-2222.00830078125
0.84	-0.201607160716072	-2198.14123535156
0.84	-0.201209120912091	-2176.3232421875
0.84	-0.200811081108111	-2146.25
0.84	-0.200413041304131	-2118.599609375
0.84	-0.20001500150015	-2100.76336669922
0.84	-0.19961696169617	-2075.5224609375
0.84	-0.199218921892189	-2049.18432617188
0.84	-0.198820882088209	-2021.48718261719
0.84	-0.198422842284229	-1998.6748046875
0.84	-0.198024802480248	-1975.20623779297
0.84	-0.197626762676268	-1947.88256835938
0.84	-0.197228722872287	-1913.01147460938
0.84	-0.196830683068307	-1896.0927734375
0.84	-0.196432643264326	-1875.02093505859
0.84	-0.196034603460346	-1838.06701660156
0.84	-0.195636563656366	-1822.7021484375
0.84	-0.195238523852385	-1806.71514892578
0.84	-0.194840484048405	-1762.94360351563
0.84	-0.194442444244424	-1738.42730712891
0.84	-0.194044404440444	-1717.03503417969
0.84	-0.193646364636464	-1693.978515625
0.84	-0.193248324832483	-1673.10980224609
0.84	-0.192850285028503	-1652.05456542969
0.84	-0.192452245224523	-1629.72717285156
0.84	-0.192054205420542	-1600.32507324219
0.84	-0.191656165616562	-1576.92230224609
0.84	-0.191258125812581	-1557.23345947266
0.84	-0.190860086008601	-1532.60754394531
0.84	-0.190462046204621	-1511.25543212891
0.84	-0.19006400640064	-1487.36853027344
0.84	-0.18966596659666	-1466.3678894043
0.84	-0.189267926792679	-1439.00158691406
0.84	-0.188869886988699	-1410.8193359375
0.84	-0.188471847184718	-1393.14303588867
0.84	-0.188073807380738	-1368.0149230957
0.84	-0.187675767576758	-1343.3408203125
0.84	-0.187277727772777	-1326.35028076172
0.84	-0.186879687968797	-1305.01306152344
0.84	-0.186481648164817	-1278.47479248047
0.84	-0.186083608360836	-1251.00814819336
0.84	-0.185685568556856	-1233.6591796875
0.84	-0.185287528752875	-1214.59924316406
0.84	-0.184889488948895	-1192.62176513672
0.84	-0.184491449144915	-1170.06741333008
0.84	-0.184093409340934	-1148.25415039063
0.84	-0.183695369536954	-1125.76910400391
0.84	-0.183297329732973	-1104.8537902832
0.84	-0.182899289928993	-1086.43432617188
0.84	-0.182501250125013	-1066.40716552734
0.84	-0.182103210321032	-1040.56503295898
0.84	-0.181705170517052	-1023.76245117188
0.84	-0.181307130713071	-1006.39495849609
0.84	-0.180909090909091	-979.694213867188
0.84	-0.180511051105111	-954.780914306641
0.84	-0.18011301130113	-937.061706542969
0.84	-0.17971497149715	-921.305389404297
0.84	-0.179316931693169	-900.820983886719
0.84	-0.178918891889189	-881.180389404297
0.84	-0.178520852085209	-858.601654052734
0.84	-0.178122812281228	-840.674209594727
0.84	-0.177724772477248	-816.611694335938
0.84	-0.177326732673267	-796.476257324219
0.84	-0.176928692869287	-782.26481628418
0.84	-0.176530653065307	-766.341171264648
0.84	-0.176132613261326	-747.657272338867
0.84	-0.175734573457346	-720.249755859375
0.84	-0.175336533653365	-701.702987670898
0.84	-0.174938493849385	-681.641204833984
0.84	-0.174540454045405	-658.762008666992
0.84	-0.174142414241424	-642.759780883789
0.84	-0.173744374437444	-629.508026123047
0.84	-0.173346334633463	-617.748153686523
0.84	-0.172948294829483	-592.160308837891
0.84	-0.172550255025503	-572.799530029297
0.84	-0.172152215221522	-553.063064575195
0.84	-0.171754175417542	-537.092483520508
0.84	-0.171356135613561	-520.751068115234
0.84	-0.170958095809581	-511.160552978516
0.84	-0.170560056005601	-494.856887817383
0.84	-0.17016201620162	-479.20524597168
0.84	-0.16976397639764	-456.154891967773
0.84	-0.169365936593659	-438.211715698242
0.84	-0.168967896789679	-420.128753662109
0.84	-0.168569856985699	-403.666488647461
0.84	-0.168171817181718	-386.486892700195
0.84	-0.167773777377738	-373.596229553223
0.84	-0.167375737573758	-359.868209838867
0.84	-0.166977697769777	-339.007270812988
0.84	-0.166579657965797	-323.985130310059
0.84	-0.166181618161816	-308.849555969238
0.84	-0.165783578357836	-293.115516662598
0.84	-0.165385538553855	-274.991004943848
0.84	-0.164987498749875	-265.326248168945
0.84	-0.164589458945895	-247.677391052246
0.84	-0.164191419141914	-221.978965759277
0.84	-0.163793379337934	-206.493492126465
0.84	-0.163395339533953	-197.662475585938
0.84	-0.162997299729973	-182.994094848633
0.84	-0.162599259925993	-165.002067565918
0.84	-0.162201220122012	-155.465423583984
0.84	-0.161803180318032	-140.216407775879
0.84	-0.161405140514052	-124.39811706543
0.84	-0.161007100710071	-113.179702758789
0.84	-0.160609060906091	-99.3998718261719
0.84	-0.16021102110211	-86.2540435791016
0.84	-0.15981298129813	-73.1716003417969
0.84	-0.15941494149415	-54.7553024291992
0.84	-0.159016901690169	-42.9812393188477
0.84	-0.158618861886189	-31.1845855712891
0.84	-0.158220822082208	-18.8940734863281
0.84	-0.157822782278228	1.21019744873047
0.84	-0.157424742474247	11.8070907592773
0.84	-0.157026702670267	21.7205123901367
0.84	-0.156628662866287	37.5380020141602
0.84	-0.156230623062306	49.7332611083984
0.84	-0.155832583258326	61.8883972167969
0.84	-0.155434543454345	69.1737365722656
0.84	-0.155036503650365	86.3589477539063
0.84	-0.154638463846385	98.4182472229004
0.84	-0.154240424042404	108.080852508545
0.84	-0.153842384238424	125.570529937744
0.84	-0.153444344434444	133.402809143066
0.84	-0.153046304630463	146.51708984375
0.84	-0.152648264826483	156.842952728272
0.84	-0.152250225022502	172.165870666504
0.84	-0.151852185218522	177.929103851318
0.84	-0.151454145414542	187.050071716309
0.84	-0.151056105610561	196.034639358521
0.84	-0.150658065806581	206.164804458618
0.84	-0.1502600260026	220.293609619141
0.84	-0.14986198619862	232.003135681152
0.84	-0.149463946394639	242.314460754395
0.84	-0.149065906590659	258.855911254883
0.84	-0.148667866786679	269.703811645508
0.84	-0.148269826982698	280.400825500488
0.84	-0.147871787178718	289.257888793945
0.84	-0.147473747374737	300.401298522949
0.84	-0.147075707570757	311.75171661377
0.84	-0.146677667766777	326.884582519531
0.84	-0.146279627962796	333.892646789551
0.84	-0.145881588158816	341.52619934082
0.84	-0.145483548354836	350.508026123047
0.84	-0.145085508550855	358.498260498047
0.84	-0.144687468746875	369.058059692383
0.84	-0.144289428942894	383.002304077148
0.84	-0.143891389138914	388.589363098145
0.84	-0.143493349334934	403.652297973633
0.84	-0.143095309530953	412.061477661133
0.84	-0.142697269726973	418.123550415039
0.84	-0.142299229922992	424.873687744141
0.84	-0.141901190119012	432.828109741211
0.84	-0.141503150315032	442.382232666016
0.84	-0.141105110511051	450.197387695313
0.84	-0.140707070707071	458.284149169922
0.84	-0.14030903090309	467.656494140625
0.84	-0.13991099109911	478.611206054688
0.84	-0.13951295129513	488.409088134766
0.84	-0.139114911491149	496.037612915039
0.84	-0.138716871687169	504.880676269531
0.84	-0.138318831883188	513.664276123047
0.84	-0.137920792079208	522.540435791016
0.84	-0.137522752275228	531.480407714844
0.84	-0.137124712471247	541.216827392578
0.84	-0.136726672667267	550.602722167969
0.84	-0.136328632863286	556.774627685547
0.84	-0.135930593059306	564.999145507813
0.84	-0.135532553255326	573.731552124023
0.84	-0.135134513451345	582.893524169922
0.84	-0.134736473647365	590.379638671875
0.84	-0.134338433843384	598.749755859375
0.84	-0.133940394039404	607.717163085938
0.84	-0.133542354235424	612.55387878418
0.84	-0.133144314431443	618.275238037109
0.84	-0.132746274627463	625.782348632813
0.84	-0.132348234823482	633.988586425781
0.84	-0.131950195019502	643.378509521484
0.84	-0.131552155215522	653.825286865234
0.84	-0.131154115411541	659.498626708984
0.84	-0.130756075607561	666.145355224609
0.84	-0.13035803580358	673.670867919922
0.84	-0.1299599959996	679.482177734375
0.84	-0.12956195619562	687.288970947266
0.84	-0.129163916391639	696.137023925781
0.84	-0.128765876587659	703.447113037109
0.84	-0.128367836783679	716.173889160156
0.84	-0.127969796979698	724.442260742188
0.84	-0.127571757175718	728.766967773438
0.84	-0.127173717371737	735.840789794922
0.84	-0.126775677567757	742.468200683594
0.84	-0.126377637763776	748.705902099609
0.84	-0.125979597959796	755.048492431641
0.84	-0.125581558155816	764.116760253906
0.84	-0.125183518351835	773.088500976563
0.84	-0.124785478547855	781.632751464844
0.84	-0.124387438743874	791.188446044922
0.84	-0.123989398939894	796.234344482422
0.84	-0.123591359135914	801.277679443359
0.84	-0.123193319331933	806.699066162109
0.84	-0.122795279527953	812.552429199219
0.84	-0.122397239723972	820.166534423828
0.84	-0.121999199919992	827.155456542969
0.84	-0.121601160116012	831.828948974609
0.84	-0.121203120312031	839.236419677734
0.84	-0.120805080508051	847.119018554688
0.84	-0.120407040704071	851.609558105469
0.84	-0.12000900090009	859.422973632813
0.84	-0.11961096109611	865.052551269531
0.84	-0.119212921292129	872.827270507813
0.84	-0.118814881488149	876.6884765625
0.84	-0.118416841684168	880.695556640625
0.84	-0.118018801880188	885.201843261719
0.84	-0.117620762076208	890.405364990234
0.84	-0.117222722272227	895.574340820313
0.84	-0.116824682468247	906.664245605469
0.84	-0.116426642664266	915.557861328125
0.84	-0.116028602860286	921.086456298828
0.84	-0.115630563056306	927.487670898438
0.84	-0.115232523252325	934.405548095703
0.84	-0.114834483448345	942.877136230469
0.84	-0.114436443644365	946.068298339844
0.84	-0.114038403840384	951.443359375
0.84	-0.113640364036404	957.446655273438
0.84	-0.113242324232423	963.266296386719
0.84	-0.112844284428443	968.478271484375
0.84	-0.112446244624463	973.391448974609
0.84	-0.112048204820482	980.855895996094
0.84	-0.111650165016502	987.534759521484
0.84	-0.111252125212521	991.245178222656
0.84	-0.110854085408541	993.523162841797
0.84	-0.110456045604561	997.459320068359
0.84	-0.11005800580058	1001.54824829102
0.84	-0.1096599659966	1007.59359741211
0.84	-0.109261926192619	1015.9992980957
0.84	-0.108863886388639	1019.05285644531
0.84	-0.108465846584658	1026.91345214844
0.84	-0.108067806780678	1034.55346679688
0.84	-0.107669766976698	1039.9612121582
0.84	-0.107271727172717	1044.14233398438
0.84	-0.106873687368737	1048.51379394531
0.84	-0.106475647564757	1052.59332275391
0.84	-0.106077607760776	1058.31170654297
0.84	-0.105679567956796	1061.56390380859
0.84	-0.105281528152815	1065.16162109375
0.84	-0.104883488348835	1069.20855712891
0.84	-0.104485448544855	1074.45770263672
0.84	-0.104087408740874	1077.48376464844
0.84	-0.103689368936894	1080.8154296875
0.84	-0.103291329132913	1085.63201904297
0.84	-0.102893289328933	1089.80926513672
0.84	-0.102495249524953	1095.81854248047
0.84	-0.102097209720972	1103.67596435547
0.84	-0.101699169916992	1109.15026855469
0.84	-0.101301130113011	1111.41857910156
0.84	-0.100903090309031	1112.64526367188
0.84	-0.10050505050505	1121.52294921875
0.84	-0.10010701070107	1126.33056640625
0.84	-0.0997089708970897	1128.01037597656
0.84	-0.0993109310931093	1131.48797607422
0.84	-0.0989128912891288	1132.86956787109
0.84	-0.0985148514851486	1134.81304931641
0.84	-0.0981168116811682	1138.88000488281
0.84	-0.0977187718771877	1141.36535644531
0.84	-0.0973207320732072	1143.43865966797
0.84	-0.096922692269227	1152.63873291016
0.84	-0.0965246524652466	1155.89569091797
0.84	-0.0961266126612661	1158.4921875
0.84	-0.0957285728572859	1160.07177734375
0.84	-0.0953305330533054	1160.828125
0.84	-0.094932493249325	1160.85986328125
0.84	-0.0945344534453445	1161.98468017578
0.84	-0.0941364136413643	1169.51281738281
0.84	-0.0937383738373838	1171.39117431641
0.84	-0.0933403340334034	1172.78771972656
0.84	-0.0929422942294229	1176.80676269531
0.84	-0.0925442544254427	1178.95159912109
0.84	-0.0921462146214622	1181.69519042969
0.84	-0.0917481748174818	1185.04364013672
0.84	-0.0913501350135013	1188.97570800781
0.84	-0.0909520952095211	1189.75482177734
0.84	-0.0905540554055406	1194.82403564453
0.84	-0.0901560156015602	1197.02380371094
0.84	-0.0897579757975797	1198.35571289063
0.84	-0.0893599359935995	1198.65008544922
0.84	-0.088961896189619	1203.01379394531
0.84	-0.0885638563856386	1208.23413085938
0.84	-0.0881658165816581	1209.17041015625
0.84	-0.0877677767776779	1210.97918701172
0.84	-0.0873697369736974	1212.00500488281
0.84	-0.086971697169717	1211.74768066406
0.84	-0.0865736573657365	1212.88714599609
0.84	-0.0861756175617563	1214.44268798828
0.84	-0.0857775777577758	1215.93200683594
0.84	-0.0853795379537954	1217.74816894531
0.84	-0.0849814981498149	1219.25531005859
0.84	-0.0845834583458347	1220.70007324219
0.84	-0.0841854185418542	1222.60717773438
0.84	-0.0837873787378738	1223.92138671875
0.84	-0.0833893389338933	1225.07427978516
0.84	-0.0829912991299131	1224.79309082031
0.84	-0.0825932593259326	1228.46398925781
0.84	-0.0821952195219522	1230.19281005859
0.84	-0.0817971797179717	1230.81286621094
0.84	-0.0813991399139915	1232.85913085938
0.84	-0.0810011001100111	1234.84265136719
0.84	-0.0806030603060306	1236.56665039063
0.84	-0.0802050205020501	1234.97314453125
0.84	-0.0798069806980699	1233.91638183594
0.84	-0.0794089408940895	1234.3056640625
0.84	-0.079010901090109	1237.55517578125
0.84	-0.0786128612861285	1239.68328857422
0.84	-0.0782148214821483	1241.05932617188
0.84	-0.0778167816781679	1241.26397705078
0.84	-0.0774187418741874	1242.21453857422
0.84	-0.077020702070207	1243.38220214844
0.84	-0.0766226622662267	1242.22839355469
0.84	-0.0762246224622463	1246.10266113281
0.84	-0.0758265826582658	1248.73516845703
0.84	-0.0754285428542854	1249.98345947266
0.84	-0.0750305030503051	1251.52044677734
0.84	-0.0746324632463247	1251.66552734375
0.84	-0.0742344234423442	1251.39105224609
0.84	-0.0738363836383638	1251.99743652344
0.84	-0.0734383438343835	1252.62438964844
0.84	-0.0730403040304031	1254.07037353516
0.84	-0.0726422642264226	1256.81719970703
0.84	-0.0722442244224422	1258.69982910156
0.84	-0.0718461846184619	1259.51568603516
0.84	-0.0714481448144815	1259.07537841797
0.84	-0.071050105010501	1259.36743164063
0.84	-0.0706520652065208	1259.02606201172
0.84	-0.0702540254025403	1256.52655029297
0.84	-0.0698559855985599	1258.63549804688
0.84	-0.0694579457945794	1258.83752441406
0.84	-0.0690599059905992	1261.09197998047
0.84	-0.0686618661866187	1261.75396728516
0.84	-0.0682638263826383	1261.70971679688
0.84	-0.0678657865786578	1261.79931640625
0.84	-0.0674677467746776	1260.16345214844
0.84	-0.0670697069706971	1259.05847167969
0.84	-0.0666716671667167	1258.35095214844
0.84	-0.0662736273627362	1261.64794921875
0.84	-0.065875587558756	1263.18951416016
0.84	-0.0654775477547755	1264.15783691406
0.84	-0.0650795079507951	1262.88134765625
0.84	-0.0646814681468146	1266.39190673828
0.84	-0.0642834283428344	1268.70892333984
0.84	-0.063885388538854	1267.98327636719
0.84	-0.0634873487348735	1265.71374511719
0.84	-0.063089308930893	1266.66156005859
0.84	-0.0626912691269128	1271.73492431641
0.84	-0.0622932293229324	1271.13415527344
0.84	-0.0618951895189519	1267.92248535156
0.84	-0.0614971497149714	1265.54656982422
0.84	-0.0610991099109912	1265.34332275391
0.84	-0.0607010701070108	1263.08038330078
0.84	-0.0603030303030303	1261.83337402344
0.84	-0.0599049904990499	1263.60656738281
0.84	-0.0595069506950696	1264.47778320313
0.84	-0.0591089108910892	1265.27374267578
0.84	-0.0587108710871087	1265.03015136719
0.84	-0.0583128312831283	1263.85772705078
0.84	-0.057914791479148	1263.38122558594
0.84	-0.0575167516751676	1263.05718994141
0.84	-0.0571187118711871	1262.29602050781
0.84	-0.0567206720672067	1262.06884765625
0.84	-0.0563226322632264	1260.97119140625
0.84	-0.055924592459246	1257.259765625
0.84	-0.0555265526552655	1254.14379882813
0.84	-0.0551285128512851	1252.06982421875
0.84	-0.0547304730473048	1251.14129638672
0.84	-0.0543324332433244	1252.26171875
0.84	-0.0539343934393439	1252.65472412109
0.84	-0.0535363536353635	1248.92712402344
0.84	-0.0531383138313832	1247.30010986328
0.84	-0.0527402740274028	1246.62683105469
0.84	-0.0523422342234223	1244.27368164063
0.84	-0.0519441944194419	1239.78588867188
0.84	-0.0515461546154616	1236.15924072266
0.84	-0.0511481148114812	1234.1064453125
0.84	-0.0507500750075007	1229.85968017578
0.84	-0.0503520352035203	1225.13464355469
0.84	-0.04995399539954	1221.28863525391
0.84	-0.0495559555955596	1220.21441650391
0.84	-0.0491579157915791	1217.13220214844
0.84	-0.0487598759875987	1213.16851806641
0.84	-0.0483618361836185	1204.53637695313
0.84	-0.047963796379638	1200.54046630859
0.84	-0.0475657565756575	1197.11212158203
0.84	-0.0471677167716773	1192.34515380859
0.84	-0.0467696769676969	1187.54901123047
0.84	-0.0463716371637164	1184.57763671875
0.84	-0.0459735973597359	1180.97442626953
0.84	-0.0455755575557557	1171.52648925781
0.84	-0.0451775177517753	1166.49969482422
0.84	-0.0447794779477948	1163.45111083984
0.84	-0.0443814381438143	1160.32507324219
0.84	-0.0439833983398341	1157.28973388672
0.84	-0.0435853585358537	1150.29370117188
0.84	-0.0431873187318732	1144.16552734375
0.84	-0.0427892789278928	1140.29150390625
0.84	-0.0423912391239125	1131.09594726563
0.84	-0.0419931993199321	1122.91552734375
0.84	-0.0415951595159516	1117.345703125
0.84	-0.0411971197119712	1109.47064208984
0.84	-0.0407990799079909	1103.19970703125
0.84	-0.0404010401040105	1097.23065185547
0.84	-0.04000300030003	1091.26165771484
0.84	-0.0396049604960496	1085.2138671875
0.84	-0.0392069206920693	1075.51806640625
0.84	-0.0388088808880889	1070.38104248047
0.84	-0.0384108410841084	1064.91748046875
0.84	-0.038012801280128	1060.48803710938
0.84	-0.0376147614761477	1055.33087158203
0.84	-0.0372167216721673	1047.70404052734
0.84	-0.0368186818681868	1040.77972412109
0.84	-0.0364206420642064	1030.70709228516
0.84	-0.0360226022602261	1024.27770996094
0.84	-0.0356245624562457	1018.23687744141
0.84	-0.0352265226522652	1004.8913269043
0.84	-0.0348284828482848	998.184265136719
0.84	-0.0344304430443045	993.964660644531
0.84	-0.0340324032403241	987.869049072266
0.84	-0.0336343634363436	981.269805908203
0.84	-0.0332363236323632	971.77294921875
0.84	-0.0328382838283829	964.89453125
0.84	-0.0324402440244025	957.627868652344
0.84	-0.032042204220422	946.805053710938
0.84	-0.0316441644164416	941.026336669922
0.84	-0.0312461246124614	935.971466064453
0.84	-0.0308480848084809	929.480041503906
0.84	-0.0304500450045004	917.773315429688
0.84	-0.03005200520052	909.798919677734
0.84	-0.0296539653965398	903.827911376953
0.84	-0.0292559255925593	894.886291503906
0.84	-0.0288578857885788	887.189361572266
0.84	-0.0284598459845984	879.306732177734
0.84	-0.0280618061806182	872.38671875
0.84	-0.0276637663766377	856.60498046875
0.84	-0.0272657265726573	847.768463134766
0.84	-0.0268676867686768	842.305419921875
0.84	-0.0264696469646966	832.284973144531
0.84	-0.0260716071607161	822.807189941406
0.84	-0.0256735673567357	811.998809814453
0.84	-0.0252755275527552	806.004180908203
0.84	-0.024877487748775	794.74365234375
0.84	-0.0244794479447945	786.537139892578
0.84	-0.0240814081408141	777.983703613281
0.84	-0.0236833683368338	764.119506835938
0.84	-0.0232853285328534	758.565063476563
0.84	-0.0228872887288729	752.736785888672
0.84	-0.0224892489248925	744.711486816406
0.84	-0.0220912091209122	727.160430908203
0.84	-0.0216931693169318	719.766479492188
0.84	-0.0212951295129513	710.839385986328
0.84	-0.0208970897089709	700.948486328125
0.84	-0.0204990499049906	684.597869873047
0.84	-0.0201010101010102	676.36572265625
0.84	-0.0197029702970297	668.87548828125
0.84	-0.0193049304930493	662.112060546875
0.84	-0.018906890689069	650.417144775391
0.84	-0.0185088508850886	640.398468017578
0.84	-0.0181108110811081	627.602081298828
0.84	-0.0177127712771277	615.052612304688
0.84	-0.0173147314731474	603.819183349609
0.84	-0.016916691669167	592.068817138672
0.84	-0.0165186518651865	582.449737548828
0.84	-0.0161206120612061	565.529724121094
0.84	-0.0157225722572258	554.962493896484
0.84	-0.0153245324532454	546.248046875
0.84	-0.0149264926492649	531.216201782227
0.84	-0.0145284528452845	522.369750976563
0.84	-0.0141304130413043	508.616119384766
0.84	-0.0137323732373238	497.904922485352
0.84	-0.0133343334333433	487.794281005859
0.84	-0.0129362936293629	467.943466186523
0.84	-0.0125382538253827	459.868896484375
0.84	-0.0121402140214022	451.837432861328
0.84	-0.0117421742174217	435.049545288086
0.84	-0.0113441344134413	423.249114990234
0.84	-0.0109460946094611	413.285354614258
0.84	-0.0105480548054806	404.74885559082
0.84	-0.0101500150015002	387.234954833984
0.84	-0.00975197519751969	377.385879516602
0.84	-0.00935393539353946	366.794677734375
0.84	-0.008955895589559	348.979736328125
0.84	-0.00855785578557855	339.096817016602
0.84	-0.0081598159815981	327.431564331055
0.84	-0.00776177617761786	317.08935546875
0.84	-0.00736373637363741	300.306823730469
0.84	-0.00696569656965695	290.131011962891
0.84	-0.0065676567656765	277.333831787109
0.84	-0.00616961696169627	267.987403869629
0.84	-0.00577157715771581	260.241912841797
0.84	-0.00537353735373536	252.00895690918
0.84	-0.0049754975497549	241.899147033691
0.84	-0.00457745774577467	223.699806213379
0.84	-0.00417941794179422	213.908737182617
0.84	-0.00378137813781376	204.071365356445
0.84	-0.00338333833383331	194.158409118652
0.84	-0.00298529852985308	176.922355651856
0.84	-0.00258725872587262	167.226539611816
0.84	-0.00218921892189217	157.668785095215
0.84	-0.00179117911791171	147.951759338379
0.84	-0.00139313931393148	131.704193115234
0.84	-0.000995099509951025	123.14909362793
0.84	-0.000597059705970571	117.174907684326
0.84	-0.000199019901990116	105.934448242188
0.84	0.000199019901990116	97.2364959716797
0.84	0.000597059705970571	84.6200561523438
0.84	0.000995099509951025	75.8907699584961
0.84	0.00139313931393126	59.5030937194824
0.84	0.00179117911791171	50.0067749023438
0.84	0.00218921892189217	43.3817520141602
0.84	0.00258725872587262	34.7679214477539
0.84	0.00298529852985285	29.4781379699707
0.84	0.00338333833383331	19.6391334533691
0.84	0.00378137813781376	10.0441665649414
0.84	0.00417941794179422	0.738048553466797
0.84	0.00457745774577445	-14.3181762695313
0.84	0.0049754975497549	-24.2043609619141
0.84	0.00537353735373536	-32.9984855651856
0.84	0.00577157715771581	-41.0338935852051
0.84	0.00616961696169605	-48.1304512023926
0.84	0.0065676567656765	-56.4438171386719
0.84	0.00696569656965695	-68.1777572631836
0.84	0.00736373637363741	-83.6068458557129
0.84	0.00776177617761764	-93.2974891662598
0.84	0.0081598159815981	-104.080780029297
0.84	0.00855785578557855	-116.407222747803
0.84	0.008955895589559	-122.194309234619
0.84	0.00935393539353924	-128.207202911377
0.84	0.00975197519751969	-139.675605773926
0.84	0.0101500150015002	-156.141525268555
0.84	0.0105480548054804	-163.367431640625
0.84	0.0109460946094611	-174.52693939209
0.84	0.0113441344134413	-190.756538391113
0.84	0.0117421742174215	-200.882629394531
0.84	0.0121402140214022	-213.894943237305
0.84	0.0125382538253824	-223.486946105957
0.84	0.0129362936293631	-240.097839355469
0.84	0.0133343334333433	-252.251510620117
0.84	0.0137323732373236	-260.484466552734
0.84	0.0141304130413043	-270.241729736328
0.84	0.0145284528452845	-277.877502441406
0.84	0.0149264926492647	-288.709976196289
0.84	0.0153245324532454	-300.030838012695
0.84	0.0157225722572256	-309.905349731445
0.84	0.0161206120612063	-326.863250732422
0.84	0.0165186518651865	-337.658843994141
0.84	0.0169166916691668	-347.772537231445
0.84	0.0173147314731474	-364.507186889648
0.84	0.0177127712771277	-375.913696289063
0.84	0.0181108110811079	-386.6884765625
0.84	0.0185088508850886	-396.723175048828
0.84	0.0189068906890688	-413.309661865234
0.84	0.0193049304930495	-423.135162353516
0.84	0.0197029702970297	-434.25537109375
0.84	0.02010101010101	-452.385406494141
0.84	0.0204990499049906	-461.168655395508
0.84	0.0208970897089709	-468.799865722656
0.84	0.0212951295129511	-482.267471313477
0.84	0.0216931693169318	-491.750122070313
0.84	0.022091209120912	-506.468292236328
0.84	0.0224892489248927	-520.88134765625
0.84	0.0228872887288729	-538.047485351563
0.84	0.0232853285328531	-546.510650634766
0.84	0.0236833683368338	-555.413909912109
0.84	0.0240814081408141	-565.248229980469
0.84	0.0244794479447943	-576.186126708984
0.84	0.024877487748775	-593.324188232422
0.84	0.0252755275527552	-604.069000244141
0.84	0.0256735673567354	-615.26904296875
0.84	0.0260716071607161	-630.740478515625
0.84	0.0264696469646963	-642.271636962891
0.84	0.026867686768677	-652.73388671875
0.84	0.0272657265726573	-659.048034667969
0.84	0.0276637663766375	-669.980102539063
0.84	0.0280618061806182	-676.533386230469
0.84	0.0284598459845984	-683.797973632813
0.84	0.0288578857885786	-700.524353027344
0.84	0.0292559255925593	-710.026824951172
0.84	0.0296539653965395	-720.258911132813
0.84	0.0300520052005202	-728.377838134766
0.84	0.0304500450045004	-742.660186767578
0.84	0.0308480848084807	-751.31689453125
0.84	0.0312461246124614	-757.678344726563
0.84	0.0316441644164416	-770.715026855469
0.84	0.0320422042204218	-778.248260498047
0.84	0.0324402440244025	-785.931579589844
0.84	0.0328382838283827	-794.647003173828
0.84	0.0332363236323634	-807.530120849609
0.84	0.0336343634363436	-813.390838623047
0.84	0.0340324032403239	-824.043670654297
0.84	0.0344304430443045	-836.210266113281
0.84	0.0348284828482848	-842.263671875
0.84	0.035226522652265	-847.832763671875
0.84	0.0356245624562457	-855.56787109375
0.84	0.0360226022602259	-867.555023193359
0.84	0.0364206420642066	-879.962951660156
0.84	0.0368186818681868	-887.098693847656
0.84	0.0372167216721671	-894.701324462891
0.84	0.0376147614761477	-904.434753417969
0.84	0.038012801280128	-910.968688964844
0.84	0.0384108410841082	-917.038177490234
0.84	0.0388088808880889	-925.208190917969
0.84	0.0392069206920691	-935.691741943359
0.84	0.0396049604960498	-940.152984619141
0.84	0.04000300030003	-946.73779296875
0.84	0.0404010401040102	-957.021789550781
0.84	0.0407990799079909	-963.489196777344
0.84	0.0411971197119712	-972.49169921875
0.84	0.0415951595159514	-977.869842529297
0.84	0.0419931993199321	-989.410583496094
0.84	0.0423912391239123	-995.027954101563
0.84	0.042789278927893	-998.785614013672
0.84	0.0431873187318732	-1010.93859863281
0.84	0.0435853585358534	-1017.50817871094
0.84	0.0439833983398341	-1024.28457641602
0.84	0.0443814381438143	-1029.96151733398
0.84	0.0447794779477946	-1036.40365600586
0.84	0.0451775177517753	-1047.68194580078
0.84	0.0455755575557555	-1055.29901123047
0.84	0.0459735973597362	-1061.39318847656
0.84	0.0463716371637164	-1065.87762451172
0.84	0.0467696769676966	-1071.44854736328
0.84	0.0471677167716773	-1076.99438476563
0.84	0.0475657565756575	-1083.14263916016
0.84	0.0479637963796378	-1091.5029296875
0.84	0.0483618361836185	-1098.54919433594
0.84	0.0487598759875987	-1105.70233154297
0.84	0.0491579157915789	-1114.73944091797
0.84	0.0495559555955596	-1118.85595703125
0.84	0.0499539953995398	-1123.29180908203
0.84	0.0503520352035205	-1130.68646240234
0.84	0.0507500750075007	-1140.02233886719
0.84	0.051148114811481	-1143.60797119141
0.84	0.0515461546154616	-1149.38848876953
0.84	0.0519441944194419	-1156.74670410156
0.84	0.0523422342234221	-1159.81457519531
0.84	0.0527402740274028	-1163.58227539063
0.84	0.053138313831383	-1166.94689941406
0.84	0.0535363536353637	-1175.86541748047
0.84	0.0539343934393439	-1180.99450683594
0.84	0.0543324332433242	-1185.21594238281
0.84	0.0547304730473048	-1191.03265380859
0.84	0.0551285128512851	-1193.57061767578
0.84	0.0555265526552653	-1197.31201171875
0.84	0.055924592459246	-1200.58410644531
0.84	0.0563226322632262	-1204.26776123047
0.84	0.0567206720672069	-1212.22894287109
0.84	0.0571187118711871	-1216.20166015625
0.84	0.0575167516751673	-1219.40655517578
0.84	0.057914791479148	-1221.55895996094
0.84	0.0583128312831283	-1224.88720703125
0.84	0.0587108710871085	-1229.10693359375
0.84	0.0591089108910892	-1233.23742675781
0.84	0.0595069506950694	-1236.23931884766
0.84	0.0599049904990501	-1240.20288085938
0.84	0.0603030303030303	-1244.91986083984
0.84	0.0607010701070105	-1246.68444824219
0.84	0.0610991099109912	-1247.90057373047
0.84	0.0614971497149714	-1248.65924072266
0.84	0.0618951895189517	-1252.02758789063
0.84	0.0622932293229324	-1251.5322265625
0.84	0.0626912691269126	-1251.42840576172
0.84	0.0630893089308933	-1251.9833984375
0.84	0.0634873487348735	-1256.23297119141
0.84	0.0638853885388537	-1257.87182617188
0.84	0.0642834283428344	-1260.55212402344
0.84	0.0646814681468146	-1262.09631347656
0.84	0.0650795079507949	-1261.9677734375
0.84	0.0654775477547755	-1262.88519287109
0.84	0.0658755875587558	-1263.37469482422
0.84	0.0662736273627365	-1263.52459716797
0.84	0.0666716671667167	-1265.28564453125
0.84	0.0670697069706969	-1265.06237792969
0.84	0.0674677467746776	-1264.72326660156
0.84	0.0678657865786578	-1263.71221923828
0.84	0.0682638263826381	-1261.97967529297
0.84	0.0686618661866187	-1262.94006347656
0.84	0.069059905990599	-1264.78283691406
0.84	0.0694579457945797	-1265.26153564453
0.84	0.0698559855985599	-1268.00067138672
0.84	0.0702540254025401	-1270.40838623047
0.84	0.0706520652065208	-1271.568359375
0.84	0.071050105010501	-1268.75854492188
0.84	0.0714481448144813	-1265.17266845703
0.84	0.0718461846184619	-1267.49090576172
0.84	0.0722442244224422	-1268.66168212891
0.84	0.0726422642264224	-1267.37127685547
0.84	0.0730403040304031	-1264.0244140625
0.84	0.0734383438343833	-1263.53253173828
0.84	0.073836383638364	-1263.20849609375
0.84	0.0742344234423442	-1260.17523193359
0.84	0.0746324632463244	-1259.17230224609
0.84	0.0750305030503051	-1260.25610351563
0.84	0.0754285428542854	-1261.34497070313
0.84	0.0758265826582656	-1261.66418457031
0.84	0.0762246224622463	-1261.87103271484
0.84	0.0766226622662265	-1261.56231689453
0.84	0.0770207020702072	-1261.64416503906
0.84	0.0774187418741874	-1260.35217285156
0.84	0.0778167816781676	-1259.00421142578
0.84	0.0782148214821483	-1256.84918212891
0.84	0.0786128612861285	-1258.26745605469
0.84	0.0790109010901088	-1259.88623046875
0.84	0.0794089408940895	-1258.60015869141
0.84	0.0798069806980697	-1259.27740478516
0.84	0.0802050205020504	-1258.72802734375
0.84	0.0806030603060306	-1257.63543701172
0.84	0.0810011001100108	-1254.25402832031
0.84	0.0813991399139915	-1252.94769287109
0.84	0.0817971797179717	-1252.21051025391
0.84	0.082195219521952	-1251.62475585938
0.84	0.0825932593259326	-1252.07171630859
0.84	0.0829912991299129	-1251.20037841797
0.84	0.0833893389338936	-1250.82373046875
0.84	0.0837873787378738	-1248.98425292969
0.84	0.084185418541854	-1246.66082763672
0.84	0.0845834583458347	-1243.52697753906
0.84	0.0849814981498149	-1242.30548095703
0.84	0.0853795379537952	-1243.80731201172
0.84	0.0857775777577758	-1241.33575439453
0.84	0.0861756175617561	-1241.13092041016
0.84	0.0865736573657367	-1240.66906738281
0.84	0.086971697169717	-1239.28442382813
0.84	0.0873697369736972	-1236.16986083984
0.84	0.0877677767776779	-1233.88732910156
0.84	0.0881658165816581	-1234.53118896484
0.84	0.0885638563856384	-1236.17553710938
0.84	0.088961896189619	-1235.36431884766
0.84	0.0893599359935993	-1234.10302734375
0.84	0.0897579757975799	-1231.09954833984
0.84	0.0901560156015602	-1230.56097412109
0.84	0.0905540554055404	-1230.03698730469
0.84	0.0909520952095211	-1226.63366699219
0.84	0.0913501350135013	-1224.65673828125
0.84	0.0917481748174815	-1224.77105712891
0.84	0.0921462146214622	-1223.46862792969
0.84	0.0925442544254425	-1221.60443115234
0.84	0.0929422942294231	-1219.38818359375
0.84	0.0933403340334034	-1218.13488769531
0.84	0.0937383738373836	-1216.65435791016
0.84	0.0941364136413643	-1214.50671386719
0.84	0.0945344534453445	-1213.36486816406
0.84	0.0949324932493247	-1212.23297119141
0.84	0.0953305330533054	-1212.79272460938
0.84	0.0957285728572856	-1211.20288085938
0.84	0.0961266126612659	-1208.86749267578
0.84	0.0965246524652466	-1208.06579589844
0.84	0.0969226922692268	-1207.76641845703
0.84	0.0973207320732075	-1199.24792480469
0.84	0.0977187718771877	-1197.75903320313
0.84	0.0981168116811679	-1197.39038085938
0.84	0.0985148514851486	-1195.18493652344
0.84	0.0989128912891288	-1192.65679931641
0.84	0.0993109310931091	-1188.95672607422
0.84	0.0997089708970897	-1187.578125
0.84	0.10010701070107	-1183.17193603516
0.84	0.100505050505051	-1180.26654052734
0.84	0.100903090309031	-1177.57604980469
0.84	0.101301130113011	-1173.45855712891
0.84	0.101699169916992	-1172.01098632813
0.84	0.102097209720972	-1170.25421142578
0.84	0.102495249524952	-1165.50433349609
0.84	0.102893289328933	-1160.37042236328
0.84	0.103291329132913	-1161.13330078125
0.84	0.103689368936894	-1160.47082519531
0.84	0.104087408740874	-1158.52429199219
0.84	0.104485448544854	-1156.14166259766
0.84	0.104883488348835	-1153.27264404297
0.84	0.105281528152815	-1148.66729736328
0.84	0.105679567956796	-1142.85583496094
0.84	0.106077607760776	-1140.03204345703
0.84	0.106475647564756	-1136.83947753906
0.84	0.106873687368737	-1133.57641601563
0.84	0.107271727172717	-1132.65808105469
0.84	0.107669766976698	-1129.31097412109
0.84	0.108067806780678	-1126.80694580078
0.84	0.108465846584658	-1122.978515625
0.84	0.108863886388639	-1114.37451171875
0.84	0.109261926192619	-1111.66442871094
0.84	0.1096599659966	-1109.97326660156
0.84	0.11005800580058	-1104.23010253906
0.84	0.110456045604561	-1097.76837158203
0.84	0.110854085408541	-1090.59509277344
0.84	0.111252125212521	-1086.63616943359
0.84	0.111650165016502	-1081.25762939453
0.84	0.112048204820482	-1077.58428955078
0.84	0.112446244624463	-1075.39776611328
0.84	0.112844284428443	-1070.01281738281
0.84	0.113242324232423	-1066.11163330078
0.84	0.113640364036404	-1061.57427978516
0.84	0.114038403840384	-1058.1796875
0.84	0.114436443644365	-1053.75079345703
0.84	0.114834483448345	-1048.98663330078
0.84	0.115232523252325	-1045.18615722656
0.84	0.115630563056306	-1036.79937744141
0.84	0.116028602860286	-1031.73358154297
0.84	0.116426642664267	-1026.98455810547
0.84	0.116824682468247	-1021.02593994141
0.84	0.117222722272227	-1010.13818359375
0.84	0.117620762076208	-1008.16265869141
0.84	0.118018801880188	-1003.72100830078
0.84	0.118416841684168	-999.076843261719
0.84	0.118814881488149	-993.982116699219
0.84	0.119212921292129	-991.912780761719
0.84	0.11961096109611	-988.324890136719
0.84	0.12000900090009	-981.785949707031
0.84	0.12040704070407	-974.111480712891
0.84	0.120805080508051	-969.107055664063
0.84	0.121203120312031	-960.518371582031
0.84	0.121601160116011	-955.082824707031
0.84	0.121999199919992	-950.088775634766
0.84	0.122397239723972	-945.843322753906
0.84	0.122795279527953	-943.36767578125
0.84	0.123193319331933	-935.907836914063
0.84	0.123591359135914	-929.161041259766
0.84	0.123989398939894	-922.856048583984
0.84	0.124387438743874	-914.425994873047
0.84	0.124785478547855	-907.655334472656
0.84	0.125183518351835	-897.672515869141
0.84	0.125581558155816	-892.63525390625
0.84	0.125979597959796	-887.959838867188
0.84	0.126377637763776	-881.323486328125
0.84	0.126775677567757	-877.730133056641
0.84	0.127173717371737	-868.995178222656
0.84	0.127571757175718	-864.782135009766
0.84	0.127969796979698	-860.751831054688
0.84	0.128367836783679	-855.361999511719
0.84	0.128765876587659	-848.585540771484
0.84	0.129163916391639	-838.096801757813
0.84	0.12956195619562	-833.7734375
0.84	0.1299599959996	-829.199066162109
0.84	0.130358035803581	-820.0439453125
0.84	0.130756075607561	-814.186218261719
0.84	0.131154115411541	-808.599670410156
0.84	0.131552155215522	-804.198974609375
0.84	0.131950195019502	-796.529998779297
0.84	0.132348234823482	-790.316345214844
0.84	0.132746274627463	-783.820129394531
0.84	0.133144314431443	-773.662689208984
0.84	0.133542354235424	-766.303375244141
0.84	0.133940394039404	-759.856292724609
0.84	0.134338433843384	-752.640167236328
0.84	0.134736473647365	-742.581146240234
0.84	0.135134513451345	-737.534606933594
0.84	0.135532553255325	-732.472747802734
0.84	0.135930593059306	-727.439758300781
0.84	0.136328632863286	-719.061218261719
0.84	0.136726672667267	-710.243957519531
0.84	0.137124712471247	-701.814819335938
0.84	0.137522752275227	-693.237121582031
0.84	0.137920792079208	-682.086120605469
0.84	0.138318831883188	-676.021057128906
0.84	0.138716871687169	-671.063659667969
0.84	0.139114911491149	-662.398834228516
0.84	0.139512951295129	-657.852020263672
0.84	0.13991099109911	-653.332092285156
0.84	0.14030903090309	-642.174530029297
0.84	0.140707070707071	-628.097930908203
0.84	0.141105110511051	-622.928192138672
0.84	0.141503150315032	-610.750961303711
0.84	0.141901190119012	-606.550354003906
0.84	0.142299229922992	-601.840209960938
0.84	0.142697269726973	-596.961868286133
0.84	0.143095309530953	-589.862182617188
0.84	0.143493349334934	-581.929290771484
0.84	0.143891389138914	-568.225173950195
0.84	0.144289428942894	-561.006439208984
0.84	0.144687468746875	-555.780487060547
0.84	0.145085508550855	-544.512573242188
0.84	0.145483548354836	-537.139114379883
0.84	0.145881588158816	-528.974182128906
0.84	0.146279627962796	-519.689544677734
0.84	0.146677667766777	-507.533416748047
0.84	0.147075707570757	-499.209350585938
0.84	0.147473747374738	-487.622955322266
0.84	0.147871787178718	-482.349563598633
0.84	0.148269826982698	-471.080444335938
0.84	0.148667866786679	-463.06298828125
0.84	0.149065906590659	-454.453247070313
0.84	0.149463946394639	-442.473556518555
0.84	0.14986198619862	-434.620864868164
0.84	0.1502600260026	-428.872055053711
0.84	0.150658065806581	-420.047149658203
0.84	0.151056105610561	-414.301620483398
0.84	0.151454145414541	-407.944412231445
0.84	0.151852185218522	-394.939147949219
0.84	0.152250225022502	-382.235290527344
0.84	0.152648264826482	-373.965087890625
0.84	0.153046304630463	-365.05778503418
0.84	0.153444344434443	-351.150321960449
0.84	0.153842384238424	-343.180892944336
0.84	0.154240424042404	-333.748725891113
0.84	0.154638463846385	-326.507125854492
0.84	0.155036503650365	-312.328262329102
0.84	0.155434543454345	-301.93701171875
0.84	0.155832583258326	-293.263420104981
0.84	0.156230623062306	-280.867935180664
0.84	0.156628662866287	-272.444282531738
0.84	0.157026702670267	-262.17013168335
0.84	0.157424742474247	-251.456062316895
0.84	0.157822782278228	-232.967521667481
0.84	0.158220822082208	-220.897911071777
0.84	0.158618861886189	-212.641887664795
0.84	0.159016901690169	-196.970294952393
0.84	0.15941494149415	-190.359508514404
0.84	0.15981298129813	-181.509880065918
0.84	0.16021102110211	-174.027757644653
0.84	0.160609060906091	-165.806179046631
0.84	0.161007100710071	-150.319320678711
0.84	0.161405140514052	-138.792024612427
0.84	0.161803180318032	-127.433704376221
0.84	0.162201220122012	-108.689315795898
0.84	0.162599259925993	-98.9858245849609
0.84	0.162997299729973	-88.7432098388672
0.84	0.163395339533954	-76.6241302490234
0.84	0.163793379337934	-62.898609161377
[truncated: 2,232 more rows]
