# Supplementary material for: Correlated insulator in the kagome flat band of a two-dimensional electrostatic crystal
Source: Nat Phys. 2026 May 11;22(7):1079–86. doi: 10.1038/s41567-026-03291-7 (PMC13423788; doi:10.1038/s41567-026-03291-7)
Supplement: Supplementary file 2 — Source data for Fig. 2b,d,g. [file 41567_2026_3291_MOESM2_ESM.zip › Data_Fig2d.txt]

V_PG	dRxy/dB
0.825	-111546.0859375
0.827	-117562.19921875
0.829	-102458.93359375
0.831	-73072.37109375
0.833	-42794.17578125
0.835	-13058.1689453125
0.837	14616.99609375
0.839	28639.06640625
0.841	26746.5615234375
0.843	3295.03771972656
0.845	-30966.998046875
0.847	-43322.30859375
0.849	-33294.607421875
0.851	-16643.8525390625
0.853	-3434.93420410156
0.855	4035.05029296875
0.857	7849.06591796875
0.859	9728.06494140625
0.861	9440.48974609375
0.863	9219.75732421875
0.865	9104.0126953125
0.867	8290.02197265625
0.869	6306.244140625
0.871	3736.98828125
0.873	1341.98168945313
0.875	-127.428512573242
0.877	-888.330444335938
0.879	-1073.9775390625
0.881	-1016.74542236328
0.883	-1122.87023925781
0.885	-1486.59576416016
0.887	-2042.83435058594
0.889	-2655.3798828125
0.891	-3004.13171386719
0.893	-2827.57507324219
0.895	-2057.43188476563
0.897	-990.132232666016
0.899	-107.42692565918
0.901	466.073837280273
0.903	489.301300048828
