# Supplementary material for: Correlated insulator in the kagome flat band of a two-dimensional electrostatic crystal
Source: Nat Phys. 2026 May 11;22(7):1079–86. doi: 10.1038/s41567-026-03291-7 (PMC13423788; doi:10.1038/s41567-026-03291-7)
Supplement: Supplementary file 2 — Source data for Fig. 2b,d,g. [file 41567_2026_3291_MOESM2_ESM.zip › Data_Fig2g.txt]

V_PG	Rxx
0.825	4398.0634765625
0.827	3903.21423339844
0.829	3103.69506835938
0.831	2774.91845703125
0.833	2558.5146484375
0.835	2495.28198242188
0.837	2595.30981445313
0.839	2891.52600097656
0.841	3154.2080078125
0.843	3255.56396484375
0.845	3029.98913574219
0.847	2687.6982421875
0.849	2385.29187011719
0.851	2170.6953125
0.853	2087.40625
0.855	2022.40447998047
0.857	1914.88000488281
0.859	1666.22198486328
0.861	1377.00598144531
0.863	1128.75793457031
0.865	930.388153076172
0.867	783.570220947266
0.869	691.968505859375
0.871	626.134185791016
0.873	587.112518310547
0.875	555.864776611328
0.877	517.091369628906
0.879	471.409240722656
0.881	425.774505615234
0.883	385.820648193359
0.885	353.117645263672
0.887	326.223739624023
0.889	307.767501831055
0.891	296.408340454102
0.893	293.001968383789
0.895	296.869720458984
0.897	316.400192260742
0.899	341.489379882813
0.901	365.303970336914
0.903	379.768402099609
