# Supplementary material for: Correlated insulator in the kagome flat band of a two-dimensional electrostatic crystal
Source: Nat Phys. 2026 May 11;22(7):1079–86. doi: 10.1038/s41567-026-03291-7 (PMC13423788; doi:10.1038/s41567-026-03291-7)
Supplement: Supplementary file 3 — Source data for Fig. 3a–d. [file 41567_2026_3291_MOESM3_ESM.zip › SourceData_Fig3/Data_Fig3d.txt]

Filling	Rxx
0.13405818	1.1301281
0.15395814	1.0066814
0.17461087	0.82490903
0.19586355	0.65801752
0.21753632	0.49228352
0.23931558	0.36503139
0.26079786	0.2467832
0.2817176	0.17889592
0.30186319	0.13907422
0.32126907	0.11426695
0.34017855	0.096760467
0.35862225	0.088184632
0.37680203	0.083950065
0.39524904	0.074870609
0.41441035	0.06487564
0.43480831	0.055312119
0.45683885	0.04847214
0.48019177	0.043242086
0.50423163	0.039995883
0.52838171	0.037349969
0.55241913	0.037481353
0.57657057	0.037603404
0.60119999	0.038067322
0.62643814	0.037910428
0.65206158	0.036566533
0.67763531	0.034468111
0.70281267	0.032688472
0.7274071	0.030832555
0.7514561400000001	0.030640315
0.77483934	0.030307634
0.79738885	0.030353481
0.8189886199999999	0.030073162
0.83967799	0.029980253
0.85949457	0.02926298
0.87896562	0.029051494
0.89857388	0.028477827
0.91871411	0.029062454
0.93965447	0.029922865
0.9613957400000001	0.030265093
0.9837473	0.029456979
1.0065557	0.026854679
1.0297104	0.02202112
1.0532395	0.015475286
1.0770796	0.0096374722
1.1011918	0.0078150071
1.125574	0.0096584503
1.1502408	0.014944124
1.1752805	0.021374885
1.2008051	0.027803922
1.2267778	0.032571062
1.2532032	0.03546207
1.280106	0.036417041
1.3075603	0.036122646
1.3356693	0.034321971
1.3644496	0.032349281
1.3939149	0.03203208
1.4240452	0.032869596
1.4548454	0.034710661
1.4863958	0.036107075
1.5188168	0.036536071
1.5519897	0.035166528
1.585459	0.034205444
1.6185347	0.032795973
1.6505091	0.032791484
1.6808469	0.034337536
1.709138	0.037739597
1.7352413	0.042702045
1.7592	0.048263278
1.7811134	0.052070785
1.8011733	0.053038407
1.8197787	0.052753672
1.8373145	0.051512327
1.8540845	0.050615016
1.8702185	0.049324963
1.885724	0.044989914
1.9005479	0.036594491
1.9146672	0.025329266
1.9281609	0.012290192
1.9410754	0.0011983128
1.9535017	-0.0038824703
1.9653467	-0.0012560115
1.9763924	0.012532058
1.9864787	0.030822601
1.9955525	0.051791836
2.0037031	0.071168959
2.0111182	0.090355933
2.0179565	0.11406293
2.0242698	0.13913216
2.030046	0.17121305
2.035249	0.21800417
2.0399172	0.28951332
2.0441325	0.36836603
2.0479651	0.45488432
2.0514305	0.58755773
2.0545392	0.81747526
2.0573187	1.0758174
2.059746	1.4457465
2.0618568	1.9824266
2.0636985	2.6562028
2.0653148	3.4492881
2.066771	4.2757096
2.0681176	4.93049
2.0694361	5.1460605
2.070806	4.8173833
2.0723143	4.1130333
2.0740554	3.2841892
2.0760865	2.4901526
2.0784586	1.7933846
2.0811892	1.2383944
2.0842142	0.82658809
2.0874791	0.51702237
2.0909612	0.28465256
2.0946574	0.19109027
2.0986171	0.14716405
2.1028841	0.11825906
2.1075032	0.11883159
2.112525	0.1233504
2.1179218	0.11481945
2.1236854	0.081934221
2.1298113	0.037308689
2.1363151	-0.00089358311
2.1432219	-0.021543412
2.150522	-0.024007302
2.1582007	-0.019349067
2.1662061	-0.012948323
2.1744561	-0.0051047346
2.1829255	0.0089571066
2.1916418	0.033056837
2.2006249	0.060688417
2.2100027	0.08488006100000001
2.2198145	0.097349435
2.2301815	0.099445485
2.2411585	0.097940922
2.2526467	0.09566737
2.2645826	0.09533839700000001
2.2769282	0.098515488
2.2896574	0.10004358
2.302804	0.10097738
2.3163812	0.10386099
2.3305144	0.10932104
2.3453691	0.11859985
2.3610876	0.12883949
2.3777387	0.13989714
2.3952858	0.1503945
2.4137099	0.16093461
2.4329095	0.17325462
2.4527865	0.18763802
2.4732876	0.20380063
2.4943123	0.21894974
2.5158017	0.22919497
2.5378361	0.22993322
2.5605774	0.21802624
2.5838735	0.19579051
2.6072969	0.16813082
2.6303499	0.14090431
2.6528103	0.11695658
2.6747131	0.09775033599999999
2.6961448	0.08274468
2.7170422	0.071325891
2.737237	0.06171811
2.7565	0.05382704
2.7745953	0.048105467
2.791652	0.042907096
2.8078766	0.03852329
2.8234823	0.034938466
2.8385189	0.032273587
2.8530209	0.030370984
2.8670893	0.029106824
2.8807671	0.028527821
2.8941536	0.027720211
2.9073358	0.026166041
2.9204228	0.023114931
2.9334187	0.018670347
2.9462531	0.014298115
2.9588854	0.011268814
2.9713504	0.010351896
2.9837072	0.010981752
2.9959738	0.011788198
3.0081792	0.012019787
3.0203221	0.011500605
3.0323508	0.011075128
3.0441978	0.010778495
3.055841	0.011279412
3.0672326	0.010900023
3.0782752	0.0085659884
3.0889025	0.0047851382
3.0990877	0.0012559416
3.1089051	-0.0013211236
3.1184089	-0.002830337
3.1277039	-0.0046704537
3.1368413	-0.0081487633
3.1459098	-0.012437826
3.1550043	-0.016568353
3.1642184	-0.018649396
3.1736391	-0.01749289
3.1833303	-0.013857788
3.1932616	-0.010180833
3.2033482	-0.009030890600000001
3.2134638	-0.009311792399999999
3.2235289	-0.010426402
3.2335212	-0.010343719
3.2434235	-0.0087575363
3.2531564	-0.0065085594
3.2626579	-0.0054475302
3.2718201	-0.0069282395
3.280617	-0.011255723
3.2891729	-0.017193642
3.2976241	-0.022394707
3.3061585	-0.026520146
3.314961	-0.029518897
3.3240902	-0.032731041
3.3335424	-0.035864733
3.3433292	-0.038141742
3.3534353	-0.03814191
3.3638582	-0.034915965
3.3745201	-0.029685848
3.3852985	-0.022687044
3.3960729	-0.015516343
3.4067047	-0.0097240303
3.4171548	-0.0055874628
3.4274087	-0.0035090635
3.4375317	-0.0019312189
3.4476669	0.00041344832
3.4577064	0.0045155832
3.4676406	0.008410107300000001
3.4774349	0.011684707
3.4871466	0.01442933
3.4969454	0.016679045
3.5070329	0.019958226
3.5173872	0.024693066
3.5278075	0.028948937
3.5378189	0.031718273
3.5471308	0.031683184
3.5557709	0.029601065
3.5639942	0.028511362
3.5721247	0.029932402
3.5803924	0.034381274
3.5888922	0.039252181
3.5974126	0.042851325
3.6055405	0.043028984
3.6130996	0.042358585
3.6200485	0.042712204
3.6265013	0.046048656
3.6326721	0.052839801
3.6387072	0.063622311
3.6446922	0.073135927
3.6507101	0.07644666
3.6567776	0.07535349600000001
3.662967	0.068583041
3.6693037	0.06306610999999999
3.6756899	0.06172917
3.6819994	0.062014565
3.6881931	0.060007948
3.6942265	0.053132691
3.7001956	0.042794343
3.7062562	0.033887312
3.7125075	0.031395294
3.7189455	0.033645902
3.7254231	0.037761878
3.7317798	0.038958803
3.7379091	0.034475617
3.7438126	0.026885971
3.7494824	0.019128121
3.754909	0.018076455
3.7601473	0.020351676
3.765193	0.02054948
3.7701817	0.010783689
3.7752812	-0.008618763600000001
3.780771	-0.031173926
3.7867827	-0.047715414
3.7934558	-0.053048112
3.8007283	-0.049913868
3.8084309	-0.041868694
3.8162792	-0.034408908
3.8240423	-0.02723974
3.8315799	-0.022112422
3.8387532	-0.017813567
3.845433	-0.022599626
3.8515658	-0.041538812
3.8572481	-0.080417849
3.8625913	-0.13684294
3.8676937	-0.19666809
3.8726616	-0.2315798
3.8774769	-0.22289076
3.8822181	-0.17894927
3.8868988	-0.11179268
3.8916724	-0.043651152
3.8966687	0.013933169
3.9019129	0.096498787
3.9072325	0.16558372
3.9123504	0.25490925
3.9170482	0.34260035
3.9212301	0.44039458
3.9249451	0.53669691
3.9282937	0.66569477
3.9314051	0.79491669
3.9344096	0.86664254
3.9373574	0.8217808599999999
3.9402904	0.69228804
3.9433086	0.48841849
3.9464858	0.5369218
3.9499121	0.58719677
3.9535983	0.73268247
3.9574673	1.2109801
3.9613092	2.0301561
3.9649053	3.0141466
3.97	10
4.1999998	10
4.2049999	5
4.21	2
4.2199998	1
4.23	0.5
4.3000002	0.30000001
4.4355812	0.2
4.4812207	0.12520313
4.52737	0.11333018
4.5737257	0.11523033
4.6207995	0.10969631
4.6688881	0.10321693
4.7181401	0.096391797
4.7689772	0.085630834
4.8220992	0.07605611499999999
4.8773303	0.06728529900000001
4.9339795	0.060141787
4.9908896	0.056666464
5.1462827	0.058094233
5.1989985	0.058562134
5.2488322	0.052130848
5.2960291	0.035938315
5.3410821	0.013657039
5.3843193	-0.0082001174
5.4260812	-0.025907325
5.4667821	-0.034891207
5.5071154	-0.036483791
5.5474038	-0.031864099
5.5873094	-0.028639229
5.6260281	-0.023290912
5.6626024	-0.0010635706
5.6966658	0.026235631
5.7283878	0.061863661
5.7580915	0.11028424
5.785943	0.17366023
5.8117919	0.3176325
5.8352022	0.50469852
5.8555417	0.72075301
5.8728161	0.95980966
5.8871603	1.2322541
5.8990965	1.5775603
5.909194	2.0192223
5.9180164	2.4962716
5.9261584	2.8264256
5.9341154	2.8215559
5.9421115	2.462961
5.9500918	1.9051365
5.9578481	1.339852
5.9651012	0.89926398
5.9717736	0.5998952400000001
5.9778771	0.4154726
5.9835553	0.31140336
5.9889011	0.21916048
5.9939771	0.17748722
5.9988475	0.17065331
6.0035973	0.17574972
6.0083351	0.17972606
6.0130587	0.17510091
6.0178185	0.16589925
6.0226202	0.15031315
6.027473	0.13188574
6.0324178	0.11799209
6.0374665	0.11128454
6.0425854	0.1117928
6.047699	0.1153068
6.0527701	0.11718316
6.0578318	0.11670003
6.0629497	0.115267
6.0681582	0.11480324
6.0734863	0.11447104
6.078938	0.11579068
6.0844974	0.11654442
6.0901537	0.1163593
6.0959325	0.112392
6.1017962	0.10767108
6.107697	0.10188896
6.113554	0.092371509
6.1193295	0.081494592
6.125052	0.070294723
6.1307988	0.061737876
6.1366234	0.057294294
6.1425943	0.058433604
6.1487298	0.063502111
6.1549883	0.068290271
6.1613069	0.06894470799999999
6.1676383	0.06278228800000001
6.1739283	0.051577926
6.1801167	0.03909101
6.1861401	0.03233359
6.1919694	0.0321947
6.1976099	0.03577863
6.2031069	0.035513285
6.2085047	0.029271131
6.2138534	0.018273536
6.2191439	0.0056491555
6.2243042	-0.0010899241
6.2292714	-0.0014225125
6.234086	0.0022790292
6.2387991	0.0056087687
6.2435036	0.007131441
6.2482595	0.0061036614
6.2530737	0.0024296408
6.257905	0.00054365682
6.2627139	0.003824719
6.2674975	0.011073338
6.2722764	0.018449832
6.2770848	0.023042038
6.2819776	0.023051892
6.2869692	0.019103477
6.2920656	0.014195311
6.2972517	0.013610723
6.3024788	0.016973734
6.3077569	0.022531562
6.3130808	0.029913982
6.31848	0.036115937
6.3239846	0.039780676
6.3295937	0.0402073
6.3353052	0.039316993
6.3411064	0.039868254
6.3469505	0.041785069
6.3527885	0.046171009
6.3585839	0.051662803
6.3643589	0.055418968
6.3701572	0.056911599
6.3760839	0.056341771
6.3821421	0.055724308
6.3883085	0.05565723
6.3945985	0.05681641
6.4011092	0.059586119
6.4079199	0.06110011
6.4151206	0.059547182
6.4226761	0.054889683
6.4305549	0.047980662
6.4385252	0.041686714
6.4464984	0.038608704
6.4545259	0.040820837
6.4627581	0.047186907
6.4713306	0.054269232
6.4803548	0.059167404
6.4898181	0.061484344
6.4995303	0.061159629
6.5090399	0.06009867
6.5180626	0.060764901
6.5265389	0.06519240900000001
6.5345936	0.072176807
6.5424256	0.07868813
6.5502796	0.08319541799999999
6.5583015	0.084214963
6.5665059	0.082267567
6.5746927	0.079768591
6.5827789	0.08006347699999999
6.5906673	0.083720058
6.5983767	0.08792169399999999
6.6059957	0.09157399099999999
6.6136403	0.09413569400000001
6.6213746	0.09520851800000001
6.6292558	0.09456069
6.6372042	0.09597357400000001
6.6452346	0.10046286
6.6533933	0.10737499
6.6617246	0.11585076
6.6702685	0.12419454
6.6790624	0.13017379
6.6879983	0.13231826
6.6969247	0.13239738
6.7056994	0.13268369
6.7142963	0.13441835
6.722888	0.1354752
6.7317033	0.13481139
6.7408981	0.13219412
6.7504463	0.12794198
6.760181	0.12314652
6.7699604	0.11968111
6.7796798	0.11861834
6.789412	0.11791836
6.7991557	0.11806124
6.8088603	0.11925161
6.8184834	0.12163436
6.8280077	0.12492796
6.8374543	0.12884495
6.8469233	0.13237898
6.8565359	0.13367452
6.8663521	0.13300552
6.8763833	0.13083015
6.8866701	0.12842402
6.8973193	0.12634626
6.9083853	0.12418255
6.9199409	0.12120913
6.9319816	0.11688081
6.9444165	0.11038325
6.9571099	0.10047522
6.9699464	0.087467872
6.9829693	0.07273790199999999
6.9963665	0.057747271
7.0103054	0.044809312
7.0249162	0.034862902
7.0401926	0.028518131
7.0560536	0.025167622
7.0723481	0.024705421
7.0889587	0.026291929
7.1058188	0.02827977
7.1228404	0.029453231
7.1398172	0.028881673
7.1566424	0.026860204
7.1731543	0.024061413
7.1893249	0.020854296
7.2051659	0.017870007
7.2207117	0.015381455
7.2360344	0.012852272
7.2512441	0.010074458
7.2664542	0.007427867
7.2817879	0.0047876686
7.2972879	0.0036498543
7.3128934	0.0043444191
7.3283281	0.0072372602
7.3433146	0.011056203
7.3576932	0.013257203
7.3714409	0.013405446
7.3846521	0.011586703
7.3975654	0.008658207899999999
7.4102893	0.0051919124
7.4228945	0.0012378605
7.43536	-0.0022236709
7.4476514	-0.005112546
7.4597988	-0.0066694333
7.4718452	-0.0064502079
7.4838252	-0.0059370771
7.4956942	-0.0071429261
7.5073543	-0.010667756
7.5186324	-0.016881002
7.5294013	-0.024556385
7.5397186	-0.032785717
7.5496917	-0.039979201
7.5594621	-0.045811988
7.5691652	-0.049350757
7.5788655	-0.051252715
7.5884967	-0.051630031
7.5979695	-0.051910471
7.6071796	-0.051918618
7.6162052	-0.051134814
7.6252284	-0.047799811
7.6344647	-0.041902319
7.6440501	-0.034266967
7.6539478	-0.025682198
7.6639624	-0.017251149
7.6738191	-0.01093705
7.6833186	-0.009145684499999999
7.6924439	-0.013109152
7.7012525	-0.021091886
7.7098169	-0.029110381
7.7181902	-0.032595716
7.7263618	-0.029170139
7.7343216	-0.019702908
7.7420745	-0.0083880732
7.7495923	3.8772509e-05
7.7568893	0.0037391372
7.7639489	0.0032668125
7.7708287	0.00061133876
7.7775846	-0.0026318508
7.7842598	-0.0052261203
7.7908793	-0.0065283198
7.7974634	-0.0059583178
7.8039975	-0.0035154324
7.810482	0.0016639855
7.816936	0.0087154973
7.8234234	0.014898143
7.8300076	0.018378288
7.8366957	0.020394905
7.843493	0.021529764
7.8503342	0.023164354
7.8570924	0.02590483
7.8635802	0.031197058
7.8696756	0.037215058
7.8753333	0.041622136
7.8806	0.042831611
7.8855796	0.040588513
7.8903842	0.034727171
7.8950982	0.025887567
7.8997107	0.015943976
7.90418	0.008420622900000001
7.9084849	0.0030095086
7.9126434	-0.0017749492
7.916698	-0.0060350718
7.9207072	-0.011750653
7.9247098	-0.019785039
7.9287052	-0.027807651
7.9326425	-0.03233261
7.9364595	-0.032079309
7.9401217	-0.026948115
7.9436059	-0.019001469
7.9469328	-0.0094722798
7.9501424	-0.0042330292
7.9532919	-0.004780944
7.9564209	-0.01083877
7.9595289	-0.021943567
7.9625993	-0.044858098
7.9656196	-0.07971128099999999
7.9685679	-0.12267014
7.971415	-0.16687842
7.9741488	-0.19875357
7.9767652	-0.20380491
7.9792829	-0.18684158
7.9817209	-0.14845572
7.9840965	-0.11114886
7.9864221	-0.085065074
7.9886985	-0.075564645
7.9909286	-0.092591427
7.9930911	-0.11972003
7.9951935	-0.15937388
7.9972563	-0.20429121
7.9993124	-0.24652854
8.0013971	-0.28109726
8.003543799999999	-0.30378804
8.0057697	-0.2818518
8.008047100000001	-0.17159431
8.010306399999999	0.037873339
8.0125017	0.32451615
8.014595	0.65504533
8.0165997	0.99394268
8.018566099999999	1.2900931
8.020595500000001	1.5047526
8.022793800000001	1.5941932
8.025232300000001	1.5465808
8.027892100000001	1.4011549
8.0306912	1.2064485
8.033486399999999	1.0392911
8.0361881	0.92603415
8.0387316	0.86196595
8.041138699999999	0.81131262
8.043464699999999	0.75906915
8.045776399999999	0.70031154
8.048125300000001	0.65275002
8.0505295	0.63675916
8.052947	0.65260303
8.055295900000001	0.69785947
8.0574589	0.7755420200000001
8.0593567	0.88229686
8.0609942	1.0052269
8.062420899999999	1.1131465
8.0637217	1.1631347
8.06499	1.1287944
8.0663061	1.0334296
8.0677261	0.92786402
8.069244400000001	0.85958976
8.0708666	0.82837361
8.072559399999999	0.80857039
8.074294999999999	0.77313173
8.076069800000001	0.7149021
8.077894199999999	0.65528685
8.0797873	0.6185492299999999
8.081747999999999	0.61584956
8.083784100000001	0.63026607
8.0859089	0.63976884
8.0881214	0.62892437
8.090419799999999	0.60414994
8.0927925	0.57573056
8.095231099999999	0.55235451
8.0977421	0.5381926299999999
8.1003475	0.5275226200000001
8.1030531	0.5118928
8.105876	0.47877285
8.108798999999999	0.42936611
8.1118279	0.37324944
8.1149597	0.30709773
8.118211799999999	0.23562221
8.1216002	0.15926296
8.1250944	0.08738011900000001
8.128670700000001	0.026912903
8.132313699999999	-0.012842959
8.136011099999999	-0.022805033
8.139761	-0.0056930608
8.143519400000001	0.022155765
8.1472578	0.046263572
8.1509562	0.05390754
8.154615400000001	0.042613931
8.1582375	0.015844863
8.1618595	-0.018822633
8.1655207	-0.048330385
8.169307699999999	-0.067225888
8.1732426	-0.07350374
8.1774006	-0.065897435
8.1818247	-0.04869803
8.1865702	-0.027033945
8.1916876	-0.012495317
8.197207499999999	-0.010026609
8.2030916	-0.017917678
8.209208500000001	-0.033571299
8.215333899999999	-0.050531872
8.221307700000001	-0.063456982
8.227090799999999	-0.067811578
8.2327309	-0.062384695
8.2382879	-0.052871373
8.243891700000001	-0.041899141
8.2496195	-0.034433063
8.2555637	-0.032992676
8.2617712	-0.035839856
8.2683182	-0.042048711
8.2752075	-0.046347357
8.282424000000001	-0.046954248
8.289892200000001	-0.04207613
8.297549200000001	-0.032668453
8.305337	-0.023027619
8.313245800000001	-0.014950815
8.321278599999999	-0.009793883200000001
8.329508799999999	-0.0055963974
8.337960199999999	-0.001785455
8.3466778	0.00200487
8.355643300000001	0.0052886801
8.364855800000001	0.008491405299999999
8.374326699999999	0.010826632
8.3841438	0.013827688
8.394337699999999	0.016894057
8.4049625	0.018478928
8.415969799999999	0.018734202
8.4272966	0.017325362
8.4388323	0.017484533
8.450571999999999	0.020136571
8.4625702	0.025148107
8.4749651	0.030947046
8.4878626	0.036389954
8.501394299999999	0.040743262
8.515540100000001	0.043687582
8.530303	0.045862179
8.5456734	0.047630943
8.561739899999999	0.049517512
8.5786438	0.052115712
8.596487099999999	0.054667324
8.6153297	0.057695378
8.635245299999999	0.060005717
8.6562786	0.06113819
8.6785107	0.060868256
8.702026399999999	0.059837349
8.726903	0.058367331
8.753128999999999	0.0571873
8.780650100000001	0.05652307
8.8094673	0.056061968
8.839796099999999	0.054887548
8.871688799999999	0.052894417
8.905499499999999	0.049890719
8.9416914	0.045651566
8.980784399999999	0.040928952
9.023086599999999	0.036500603
9.0686398	0.032758381
9.1172533	0.030085616
9.1685543	0.028560897
9.2220488	0.029019317
9.2771721	0.030764587
9.333198599999999	0.032441746
9.3890419	0.032511529
9.4435062	0.028897665
9.4958344	0.022063879
9.545483600000001	0.012349577
9.592309	0.0039622285
9.6361971	-0.0030381468
9.677297599999999	-0.0087960279
9.715678199999999	-0.014508042
9.7515202	-0.022028614
9.7850246	-0.028935932
9.816349000000001	-0.031055657
9.845376	-0.025381483
9.871933	-0.0096219722
9.8958855	0.0145763
9.9172812	0.046309363
9.936319299999999	0.08208705500000001
9.953282400000001	0.12033372
9.968436199999999	0.15612097
9.981943100000001	0.19075027
9.993752499999999	0.22255614
10.004094	0.25334287
10.013152	0.27934438
10.021294	0.29971921
10.028853	0.30887312
10.036115	0.30493531
10.043273	0.29285562
10.050453	0.27635947
10.057744	0.2589643
DOS	Filling
0	0
4.08577967	0
4.24235773	0.2527275547826087
4.32511425	0.3458521417391305
4.39740419	0.4406620626086957
4.4792223	0.5371470034782609
4.57694817	0.6355835565217393
4.69763899	0.7363946539130435
4.85390568	0.8402156826086957
5.07140207	0.9480993652173914
5.40025759	1.061921739130435
5.88727999	1.18461287826087
6.41972256	1.318384460869565
6.58249521	1.459712773913044
5.99047089	1.596375339130435
4.82263517	1.713908965217391
3.61247039	1.805595104347826
2.65465951	1.873716060869565
1.93379211	1.923590330434783
1.36378789	1.959433556521739
0.908502936	1.98413247826087
0.602496922	1.993329626086957
0.275841981	2.001349408695652
0	2.004227634782609
0.384726971	2.0085766
0.747676969	2.019900652173913
1.32943392	2.042478060869565
1.83756387	2.078278791304348
2.1768651	2.106205069565218
2.72230077	2.159457208695652
3.41212916	2.226135626086957
4.24268198	2.309340182608696
4.97124577	2.409491956521739
5.20433712	2.520095573913044
4.8611722	2.629503791304348
4.28060865	2.728870852173913
3.77877569	2.816472886956522
3.42185163	2.894740521739131
3.16168284	2.966300504347827
2.95574188	3.032794417391305
2.78278065	3.095169686956522
2.63230801	3.154029226086957
2.49842691	3.209798234782609
2.3773818	3.262796191304348
2.26659131	3.313273965217391
2.16424751	3.361435347826087
2.0690062	3.407448895652174
1.97984231	3.451458269565218
1.89591682	3.493586000000001
1.81660247	3.53393927826087
1.74136829	3.572612843478261
1.66978192	3.609690460869566
1.60147405	3.645248
1.53614545	3.679352634782609
1.4735173	3.71206615652174
1.41337001	3.743445356521739
1.35549653	3.773541660869566
1.29972565	3.802402747826087
1.24590039	3.830072565217391
1.19387782	3.856591765217391
1.1435442	3.881998478260869
1.09477401	3.906328365217392
1.04747748	3.929613773913044
1.00152516	3.951885391304348
0.956515491	3.973168086956522
0.786045969	4.061963043478261
5.39239931	4.063237643478262
6.05704927	4.08066127826087
10.1462259	4.256782947826087
13.5821733	4.514701260869566
15.1684818	4.827209973913043
14.2789688	5.147288782608696
11.6782646	5.429433739130435
8.84391117	5.652499817391305
6.35018206	5.817653408695652
4.09028244	5.931136921739131
2.27611971	6.000336773913044
1.23803985	6.038534330434783
0.8629025219999999	6.061370686956523
0.794971585	6.0793914
0.809610128	6.096832026086958
0.837869465	6.114739539130436
0.867966235	6.133281460869566
0.898777366	6.152484730434783
0.930284739	6.172365939130435
0.962555707	6.192940008695652
0.995662272	6.214225191304348
1.02968335	6.236239721739131
1.06469345	6.25900475652174
1.10080016	6.282543095652175
1.13810921	6.306879208695652
1.17674696	6.332040452173914
1.2168411	6.358057930434783
1.25856113	6.3849644
1.30208623	6.4127976
1.34762609	6.441599391304348
1.39542913	6.471414982608696
1.44579399	6.502298269565218
1.49906933	6.534307313043478
1.55567372	6.567510939130435
1.61611879	6.601987095652174
1.68107319	6.63782575652174
1.75129473	6.675133913043479
1.82788408	6.714038017391305
1.91216707	6.754690669565218
2.00602603	6.797280104347827
2.11209464	6.842042260869566
2.23426676	6.889285208695653
2.37889647	6.939428165217391
2.55727768	6.993082295652175
2.79006577	7.051205843478261
3.1021874	7.115251295652174
3.47235727	7.186713843478262
3.75227666	7.265241869565219
3.73520589	7.346628434782609
3.40308809	7.424218547826088
2.96124077	7.4933956
2.58676887	7.553700156521741
2.31070733	7.606934260869566
2.10010719	7.654877539130436
1.92725253	7.698652852173913
1.77803862	7.738927756521739
1.64524019	7.77613764347826
1.52462065	7.810592652173914
1.4134351	7.842528304347827
1.30973876	7.872127860869566
1.21211839	7.899538956521741
1.11951625	7.924882643478261
1.03109074	7.948259269565218
0.946178615	7.969751773913043
0.8642269970000001	7.989429808695653
0.784775555	8.007353904347827
0.707427919	8.023573834782608
0.631842494	8.038131052173913
0.557712734	8.051060382608696
0.484749734	8.062391695652176
0.41267556	8.072145713043479
0.341211319	8.080340678260871
0.270113051	8.086985713043479
0.199646354	8.092092434782609
0.132297844	8.095700634782609
0	8.099726800000001
0.125476986	8.102999973913043
0.191304564	8.105754026086958
0.275531024	8.110829226086956
0.365153551	8.11779271304348
0.459831804	8.126759739130437
0.560688257	8.137852208695653
0.669392526	8.151223556521739
0.7881290909999999	8.167065330434783
0.919890344	8.185631295652176
1.06889832	8.207248191304348
1.24144673	8.232360504347827
1.44755054	8.26158855652174
1.7048068	8.295852826086957
2.04987669	8.336665113043479
2.5777247	8.386966043478262
3.55386567	8.45361212173913
5.52324915	8.552276773913045
8.83349419	8.708328608695654
12.28613	8.937890434782609
13.3288403	9.216315217391305
11.2674141	9.483662521739131
8.26152325	9.695934608695653
6.17807722	9.852887826086958
5.09675217	9.975440782608697
4.50205135	10.07977608695652
4.08776903	10.17314243478261
3.71158314	10.25791834782609
3.25640488	10.33365747826087
2.66386747	10.39800808695652
2.04888058	10.44923365217391
1.61384308	10.48904504347826
1.41739285	10.52199408695652
1.3644321	10.55223130434783
1.3593955	10.58183834782609
1.36383617	10.6114387826087
1.36951602	10.64114947826087
1.37542212	10.67098530434783
1.38149989	10.70095226086957
1.38776433	10.73105269565217
1.39424109	10.76129165217391
1.4009341	10.7916732173913
1.40787876	10.82220330434783
1.41509819	10.85288834782609
1.42262518	10.88373347826087
1.43049574	10.91474530434783
1.43874407	10.94593217391304
1.44742167	10.97730391304348
1.45657611	11.00886886956522
