# Supplementary material for: Correlated insulator in the kagome flat band of a two-dimensional electrostatic crystal
Source: Nat Phys. 2026 May 11;22(7):1079–86. doi: 10.1038/s41567-026-03291-7 (PMC13423788; doi:10.1038/s41567-026-03291-7)
Supplement: Supplementary file 3 — Source data for Fig. 3a–d. [file 41567_2026_3291_MOESM3_ESM.zip › SourceData_Fig3/Data_Fig3a.txt]

-0.5V
Filling	R_H
0.57376951	-111942.32
0.73770672	-117861.89
0.90163904	-102627.32
1.0655713	-73132.641
1.2295085	-42758.758
1.3934408	-13039.83
1.5573781	14676.738
1.7213104	28741.691
1.8852476	26800.307
2.0491798	3294.55
2.2131171	-31101.098
2.3770494	-43492.973
2.5409818	-33355.824
2.7049189	-16624.102
2.8688512	-3405.3491
3.0327885	4044.022
3.1967208	7806.9219
3.3606579	9626.2979
3.5245903	9329.0723
3.6885226	9169.9229
3.8524599	9126.1611
4.0163922	8353.3818
4.1803293	6384.6631
4.3442616	3819.4495
4.5081987	1408.2161
4.6721311	-95.078079
4.8360634	-898.08655
5.0000005	-1100.1763
5.1639328	-1050.3588
5.3278704	-1147.7246
5.4918027	-1492.7485
5.6557398	-2037.532
5.8196721	-2648.1707
5.9836044	-3000.1731
6.1475415	-2812.6836
6.3114738	-2028.6069
6.4754109	-946.01202
6.6393433	-65.93412
6.8032804	504.63123
6.9672127	514.53009
7.131145	103.98737
7.2950826	-347.89911
7.4590149	-558.15857
7.622952	-514.25629
7.7868843	-365.67007
7.9508214	-202.5174
8.1147537	-39.790619
8.2786913	139.14693
8.4426231	351.2951
8.6065559	600.97485
8.7704926	794.91943
-1V
Filling	R_H
1.0655761	-92015.414
1.2295084	-66508.375
1.3934407	-37128.914
1.5573779	-2388.9993
1.7213103	14640.5
1.8852475	9830.874
2.0491798	-3555.8564
2.2131169	-34322.641
2.3770492	-75944.133
2.5409815	-104127.19
2.7049189	-77579.078
2.8688512	-43084.832
3.0327883	-15012.725
3.1967206	5552.7725
3.3606579	14955.024
3.5245903	15486.705
3.6885226	12778.283
3.8524597	12705.835
4.0163922	14969.089
4.1803293	15337.81
4.3442616	11838.594
4.5081987	7256.7314
4.6721311	2450.6267
4.8360634	596.63934
5.0000005	-60.559155
5.1639328	-590.26642
5.3278699	-1800.9961
5.4918022	-3589.4524
5.6557398	-5127.4805
5.8196721	-6636.3208
5.9836044	-8355.8945
6.1475415	-9618.8047
6.3114738	-9161.8145
6.4754109	-7245.6421
6.6393433	-5499.8569
6.8032804	-3181.1936
6.9672127	-102.25327
7.1311498	3141.9902
7.2950821	4568.7935
7.4590144	4969.0854
7.622952	3952.9236
7.7868843	1898.2609
7.9508214	1096.0527
8.1147537	1790.2522
8.2786913	2163.8235
8.4426231	1698.0367
8.6065559	1434.7659
8.7704926	1407.2621
8.9344254	1372.5558
9.098362	825.72351
9.2622948	234.97807
-1.5V
Filling	R_H
1.5573778	-14357.03
1.7213101	10795.519
1.8852473	7027.4878
2.0491796	-9291.3555
2.2131169	-26785.912
2.3770492	-49593.957
2.5409815	-65594.758
2.7049186	-79988.055
2.8688509	-51439.066
3.0327883	-18299.469
3.1967206	3801.5176
3.3606577	13121.686
3.52459	19425.857
3.6885223	12551.931
3.8524597	7060.1289
4.0163918	4141.6689
4.1803288	2481.2139
4.3442612	-559.12549
4.5081987	-1211.832
4.6721311	-2143.6743
4.8360634	-3107.1172
5.0000005	-2278.1294
5.1639328	-1807.0745
5.3278699	-2875.1235
5.4918022	-3134.4878
5.6557393	-4583.5986
5.8196716	-6397.8535
5.9836092	-7586.9292
6.1475415	-8770.833
6.3114738	-10383.152
6.4754109	-10998.22
6.6393433	-10526.002
6.8032804	-8064.0015
6.9672127	-4460.8174
7.1311498	267.93869
7.2950821	5350.4629
7.4590144	8238.4736
7.6229515	9290.4629
7.7868838	8537.0049
7.9508214	7428.2573
8.1147537	6109.9639
8.2786903	4798.7524
8.4426231	2938.9192
8.606555	1683.942
8.7704926	297.11819
8.9344244	-2149.2234
9.098362	-3717.1812
9.2622948	-4465.0869
9.4262314	-4847.2681
9.5901642	-5637.0376
9.754096	-5983.0801
-2V
Filling	R_H
1.9672123	-13636.31
2.1311495	-24060.211
2.2950819	-40366.195
2.4590142	-44157.637
2.6229513	-46077.984
2.7868836	-41190.312
2.9508209	-21875.594
3.1147532	-3189.6541
3.2786903	8070.0728
3.4426227	15894.701
3.606555	6885.2651
3.7704923	2755.2781
3.9344246	-1549.7863
4.098362	-14012.934
4.2622943	-19886.447
4.4262314	-21487.049
4.5901637	-18439.92
4.7541008	-13330.772
4.9180331	-2743.9131
5.0819654	122.23825
5.2459025	-2696.7595
5.4098349	-3755.5664
5.573772	-6511.7178
5.7377043	-8026.8389
5.9016418	-9894.0654
6.0655742	-10173.933
6.2295065	-10399.75
6.3934436	-11240.339
6.5573759	-11019.279
6.721313	-9528.6445
6.8852453	-5654.9365
7.0491824	-34.376678
7.2131147	4046.231
7.3770471	5528.0317
7.5409842	7771.5732
7.7049165	8183.6348
7.868854	5970.1294
8.0327864	3886.8762
8.196723	2816.7805
8.3606558	1725.3848
8.5245876	347.68808
8.6885252	-711.47217
8.852458	-1200.9237
9.0163946	-2625.0449
9.1803274	-5152.1909
9.344264	-7227.5142
9.5081968	-9503.041
9.6721287	-10305.377
9.8360662	-8557.75
9.9999981	-7503.2798
10.163936	-7354.6104
10.327868	-7065.416
10.491805	-6479.6724
10.655738	-5285.2471
10.81967	-4281.293
10.983607	-3339.6836
11.147539	-2295.4624
11.311477	-1018.0129
-2.5V
Filling	R_H
2.1311455	-24283.328
2.2950828	-37104.93
2.4590151	-47061.477
2.6229522	-37438.922
2.7868845	-28165.596
2.9508219	-18408.537
3.1147542	-7904.6636
3.2786865	3253.1919
3.4426236	6974.0391
3.6065559	4450.647
3.7704933	2922.1311
3.9344256	3747.667
4.0983629	-7680.6904
4.2622948	-19161.664
4.4262271	-22847.127
4.5901647	-15706.635
4.754097	-16385.672
4.9180341	-5973.8711
5.0819664	1948.8597
5.2459035	5334.626
5.4098358	2644.7671
5.5737681	-3303.6265
5.7377052	-7842.0884
5.9016376	-10308.045
6.0655751	-11899.262
6.2295074	-12286.037
6.3934445	-11458.551
6.5573769	-9611.4873
6.7213092	-6739.6787
6.8852463	-1737.9344
7.0491786	3981.8628
7.2131157	9254.9727
7.377048	10890.196
7.5409851	11752.737
7.7049174	11129.574
7.868855	7728.1538
8.0327873	3159.3208
8.1967192	498.01837
8.3606567	-301.76489
8.5245886	-412.52216
8.6885262	-842.95428
8.852458	-1553.7816
9.0163956	-2843.5889
9.1803284	-4193.377
9.3442602	-6074.1904
9.5081978	-8418.4434
9.6721296	-10038.87
9.8360672	-10745.627
9.999999	-10237.312
10.163937	-8619.9883
10.327868	-7741.1172
-3V
Filling	R_H
2.2950838	-33021.109
2.4590161	-39502.125
2.6229532	-39898.711
2.7868855	-33100.609
2.9508178	-25548.166
3.1147552	-9868.2266
3.2786875	-2673.625
3.4426246	-4839.0566
3.6065569	-2004.1533
3.7704942	-781.22058
3.9344263	-1831.9845
4.0983586	-2155.7478
4.2622957	-10264.312
4.426228	-20002.652
4.5901656	-18732.865
4.7540979	-8032.7495
4.918035	-1843.1816
5.0819674	-6877.1885
5.2458997	-5517.9312
5.4098368	-3057.6646
5.5737691	-8155.416
5.7377062	-14944.82
5.9016385	-16249.895
6.0655761	-15382.797
6.2295079	-12976.862
6.3934402	-10337.929
6.5573778	-6400.4619
6.7213101	-1465.061
6.8852472	5161.2314
7.0491796	12236.869
7.2131166	17683.842
7.377049	20389.193
7.5409813	14496.449
7.7049184	10367.105
7.8688507	6214.1973
8.0327883	-509.72931
8.1967201	-4146.4912
8.3606577	-4257.2578
8.5245895	-4054.2859
8.6885223	-3157.9688
8.852459	-3236.7944
9.0163918	-3157.4922
9.1803293	-2734.7639
9.3442659	-3194.021
9.5081987	-4702.5381
9.6721306	-7137.7988
9.8360634	-9357.2139
9.9999952	-10699.033
10.163938	-10051.439
10.327869	-8238.6963
10.491802	-6537.1592
