# Supplementary material for: Correlated insulator in the kagome flat band of a two-dimensional electrostatic crystal
Source: Nat Phys. 2026 May 11;22(7):1079–86. doi: 10.1038/s41567-026-03291-7 (PMC13423788; doi:10.1038/s41567-026-03291-7)
Supplement: Supplementary file 3 — Source data for Fig. 3a–d. [file 41567_2026_3291_MOESM3_ESM.zip › SourceData_Fig3/Data_Fig3b.txt]

band1	band2	band3	band4	band5	band6	k
-1.91584	-0.182	1.07091	1.07092	3.26509	3.26522	0
-1.91606	-0.18247	1.07075	1.0712	3.26514	3.2654	0.00577
-1.91562	-0.18351	1.07063	1.07257	3.26498	3.26603	0.01155
-1.91532	-0.18544	1.07035	1.07474	3.26489	3.26719	0.01732
-1.91492	-0.18816	1.07001	1.07774	3.26464	3.26877	0.02309
-1.91418	-0.19158	1.06943	1.08154	3.2643	3.27079	0.02887
-1.91346	-0.19559	1.0689	1.08629	3.26395	3.27327	0.03464
-1.91246	-0.2005	1.06821	1.09177	3.26366	3.27631	0.04041
-1.91141	-0.2061	1.06738	1.09804	3.26318	3.27973	0.04619
-1.91024	-0.21233	1.0665	1.10504	3.26261	3.28353	0.05196
-1.9088	-0.21908	1.06561	1.11299	3.2621	3.28788	0.05774
-1.90724	-0.22648	1.06451	1.12135	3.26144	3.29263	0.06351
-1.90573	-0.23449	1.06329	1.13041	3.26069	3.2978	0.06927999999999999
-1.90403	-0.24309	1.06196	1.14031	3.25999	3.30354	0.07506
-1.90218	-0.25223	1.06062	1.15081	3.25919	3.30968	0.08083
-1.90009	-0.26184	1.0592	1.16192	3.25844	3.31633	0.0866
-1.89791	-0.27205	1.05741	1.17338	3.25745	3.32333	0.09238
-1.89564	-0.28238	1.0558	1.18549	3.25662	3.33088	0.09815
-1.89307	-0.29339	1.05404	1.19824	3.25566	3.33888	0.10392
-1.89072	-0.30483	1.05217	1.21139	3.25463	3.34728	0.1097
-1.88801	-0.31651	1.05022	1.22493	3.25366	3.35618	0.11547
-1.88508	-0.32876	1.04812	1.23892	3.25255	3.36555	0.12124
-1.88215	-0.34099	1.04599	1.25343	3.25147	3.37531	0.12702
-1.87905	-0.35357	1.04374	1.26824	3.25035	3.38567	0.13279
-1.8757	-0.36661	1.04144	1.28332	3.24923	3.39647	0.13856
-1.8722	-0.37957	1.03908	1.29881	3.24807	3.40764	0.14434
-1.8689	-0.39303	1.03663	1.31462	3.24684	3.41931	0.15011
-1.86526	-0.40673	1.03395	1.33057	3.2456	3.4314	0.15588
-1.86149	-0.42055	1.03134	1.34695	3.2444	3.44403	0.16166
-1.85749	-0.43456	1.02867	1.36366	3.24311	3.45705	0.16743
-1.85363	-0.4485	1.02588	1.3804	3.24193	3.47069	0.17321
-1.84932	-0.46288	1.02293	1.39745	3.24055	3.48466	0.17898
-1.84499	-0.47718	1.02008	1.41477	3.23926	3.49907	0.18475
-1.84065	-0.49157	1.01706	1.43214	3.23788	3.51403	0.19053
-1.8362	-0.50627	1.01408	1.44975	3.23656	3.52937	0.1963
-1.8314	-0.5209	1.01098	1.46756	3.23515	3.54521	0.20207
-1.82654	-0.53554	1.00764	1.48531	3.23377	3.56148	0.20785
-1.82162	-0.55027	1.00447	1.50343	3.23228	3.57829	0.21362
-1.81669	-0.56518	1.00118	1.5215	3.23083	3.59548	0.21939
-1.81151	-0.57999	0.9978	1.5397	3.22928	3.61312	0.22517
-1.80636	-0.59497	0.99438	1.55821	3.22774	3.63119	0.23094
-1.80068	-0.60955	0.99108	1.57657	3.22625	3.64986	0.23671
-1.79519	-0.62477	0.9875699999999999	1.59499	3.22467	3.66882	0.24249
-1.78968	-0.63957	0.98403	1.61369	3.223	3.68833	0.24826
-1.78385	-0.65446	0.98054	1.63243	3.22123	3.70825	0.25403
-1.77799	-0.66943	0.97694	1.65111	3.2195	3.72854	0.25981
-1.77215	-0.68414	0.97331	1.66975	3.21772	3.7494	0.26558
-1.76574	-0.69884	0.96959	1.68859	3.21578	3.77057	0.27135
-1.75976	-0.71361	0.9661	1.70763	3.21383	3.7922	0.27713
-1.75333	-0.72845	0.96238	1.7265	3.21177	3.81431	0.2829
-1.747	-0.74299	0.95861	1.74547	3.20957	3.83677	0.28868
-1.74043	-0.75766	0.95505	1.76448	3.20736	3.85976	0.29445
-1.73381	-0.77225	0.9513200000000001	1.7834	3.20505	3.88316	0.30022
-1.72717	-0.78692	0.94753	1.80242	3.20252	3.90674	0.306
-1.72027	-0.80121	0.9438299999999999	1.82149	3.19992	3.93105	0.31177
-1.71325	-0.81553	0.94011	1.84063	3.19719	3.95552	0.31754
-1.70633	-0.82973	0.93634	1.85972	3.19423	3.98045	0.32332
-1.69917	-0.84398	0.93276	1.87881	3.19122	4.00573	0.32909
-1.69184	-0.85809	0.92907	1.89797	3.18787	4.03149	0.33486
-1.68462	-0.87222	0.92532	1.91708	3.18442	4.05759	0.34064
-1.67718	-0.88596	0.92156	1.93626	3.18064	4.08399	0.34641
-1.66995	-0.9001	0.91794	1.95531	3.17664	4.11075	0.35218
-1.66215	-0.91368	0.91434	1.9745	3.17264	4.13789	0.35796
-1.65452	-0.92721	0.91061	1.99362	3.16805	4.16529	0.36373
-1.64678	-0.94075	0.9072	2.01289	3.16337	4.19303	0.3695
-1.63903	-0.95424	0.90363	2.03198	3.15825	4.22102	0.37528
-1.63107	-0.96744	0.90019	2.05127	3.15295	4.24946	0.38105
-1.6232	-0.98068	0.89672	2.07034	3.14732	4.27812	0.38682
-1.61521	-0.99383	0.89325	2.08954	3.14127	4.30691	0.3926
-1.60702	-1.0067	0.88991	2.10872	3.1349	4.33611	0.39837
-1.59884	-1.01953	0.88678	2.12814	3.12808	4.3654	0.40415
-1.59055	-1.03224	0.88358	2.14741	3.12093	4.39503	0.40992
-1.58229	-1.0448	0.88034	2.16651	3.11328	4.42474	0.41569
-1.5741	-1.05744	0.87708	2.1857	3.10507	4.45458	0.42147
-1.56568	-1.06973	0.8741100000000001	2.20499	3.09675	4.48456	0.42724
-1.55716	-1.08179	0.87133	2.22425	3.08773	4.51472	0.43301
-1.54868	-1.09394	0.86846	2.24354	3.07832	4.54487	0.43879
-1.5402	-1.10589	0.86571	2.26286	3.06839	4.57508	0.44456
-1.53169	-1.11771	0.86291	2.28209	3.05805	4.60524	0.45033
-1.52302	-1.1293	0.86034	2.30141	3.04704	4.63534	0.45611
-1.51439	-1.14079	0.85775	2.32074	3.03564	4.61983	0.46188
-1.50572	-1.15221	0.85533	2.34008	3.02365	4.6042	0.46765
-1.49692	-1.16343	0.85307	2.35952	3.01131	4.58958	0.47343
-1.48827	-1.17461	0.85079	2.37886	2.99827	4.57575	0.4792
-1.47957	-1.18556	0.84857	2.39821	2.9848	4.56278	0.48497
-1.47073	-1.19633	0.84659	2.41758	2.9709	4.55075	0.49075
-1.46205	-1.20709	0.8447	2.43704	2.95639	4.53952	0.49652
-1.4532	-1.21749	0.84299	2.45661	2.94151	4.52917	0.50229
-1.44441	-1.22782	0.84126	2.47592	2.92612	4.51976	0.50807
-1.4357	-1.23815	0.8397	2.49542	2.91019	4.51102	0.51384
-1.42682	-1.24803	0.83812	2.51496	2.89391	4.50328	0.51962
-1.41824	-1.25828	0.8369	2.53446	2.87714	4.49629	0.52539
-1.40938	-1.26798	0.8358100000000001	2.55411	2.86	4.49016	0.53116
-1.40058	-1.27745	0.83478	2.57362	2.84252	4.48477	0.53694
-1.39188	-1.28689	0.83382	2.5932	2.82455	4.48021	0.54271
-1.38324	-1.29631	0.83306	2.61283	2.80641	4.47636	0.54848
-1.3747	-1.30551	0.83241	2.63222	2.78776	4.47317	0.55426
-1.36601	-1.31449	0.83177	2.65188	2.76895	4.47098	0.56003
-1.35752	-1.32334	0.83147	2.67164	2.74985	4.4692	0.5658
-1.34896	-1.33189	0.83117	2.69117	2.73048	4.46831	0.57158
-1.34052	-1.34051	0.83118	2.71095	2.71096	4.46782	0.57735
-1.34885	-1.3321	0.83123	2.69114	2.73062	4.46827	0.58312
-1.35704	-1.32367	0.83148	2.67119	2.75027	4.46915	0.5889
-1.36512	-1.31552	0.83189	2.65122	2.77001	4.47069	0.59467
-1.37297	-1.30728	0.83228	2.63086	2.78969	4.4728	0.60044
-1.38073	-1.29895	0.83312	2.61072	2.80941	4.47546	0.60622
-1.38816	-1.2911	0.83388	2.5903	2.82908	4.4787	0.61199
-1.39574	-1.28309	0.83488	2.56992	2.84879	4.48237	0.61776
-1.4029	-1.27518	0.83579	2.54949	2.86847	4.48652	0.62354
-1.4099	-1.26745	0.83722	2.52922	2.88805	4.4912	0.62931
-1.41682	-1.25971	0.83867	2.50886	2.90775	4.49624	0.63509
-1.42357	-1.25227	0.84006	2.4884	2.92738	4.50181	0.64086
-1.43015	-1.24464	0.84185	2.46826	2.94698	4.50784	0.64663
-1.4366	-1.23724	0.8436	2.44817	2.96651	4.51407	0.65241
-1.44281	-1.23017	0.84552	2.42814	2.98606	4.52076	0.65818
-1.44881	-1.22312	0.84783	2.40839	3.00557	4.5278	0.66395
-1.45484	-1.21619	0.84995	2.38872	3.02487	4.53523	0.66973
-1.46045	-1.20924	0.85223	2.36921	3.04445	4.54304	0.6755
-1.46617	-1.2027	0.85482	2.34991	3.06361	4.55103	0.68127
-1.47144	-1.19612	0.85724	2.33088	3.08281	4.55932	0.68705
-1.4767	-1.18979	0.86006	2.31218	3.10179	4.56797	0.69282
-1.48181	-1.18357	0.86274	2.29378	3.12083	4.57682	0.69859
-1.48667	-1.17743	0.86566	2.27575	3.13967	4.58582	0.7043700000000001
-1.49141	-1.17156	0.86866	2.25772	3.15851	4.59512	0.71014
-1.49601	-1.16572	0.8716	2.24045	3.17692	4.60466	0.71591
-1.50025	-1.16017	0.87473	2.2234	3.19533	4.61429	0.7216900000000001
-1.50456	-1.15498	0.87781	2.2066	3.21335	4.62407	0.72746
-1.50857	-1.14973	0.8809	2.19047	3.23135	4.63407	0.73323
-1.51254	-1.1449	0.88407	2.17454	3.24908	4.63641	0.7390099999999999
-1.51619	-1.14	0.88734	2.15929	3.26638	4.61799	0.74478
-1.51972	-1.13536	0.89049	2.14451	3.28349	4.60002	0.75056
-1.52306	-1.131	0.89379	2.13018	3.30032	4.5823	0.7563299999999999
-1.52623	-1.12673	0.89693	2.11633	3.3166	4.56482	0.7621
-1.52935	-1.12276	0.9001	2.10321	3.33259	4.54794	0.76788
-1.53217	-1.11916	0.90311	2.09048	3.3481	4.53144	0.7736499999999999
-1.53489	-1.11552	0.90608	2.07865	3.36313	4.51556	0.77942
-1.53732	-1.11207	0.9091900000000001	2.0674	3.37756	4.50032	0.7852
-1.53964	-1.10898	0.91181	2.05661	3.39136	4.48551	0.79097
-1.54193	-1.10604	0.9145	2.04651	3.40458	4.47153	0.79674
-1.5439	-1.10326	0.91694	2.03723	3.41705	4.45829	0.80252
-1.54563	-1.10085	0.91951	2.02866	3.42871	4.44601	0.80829
-1.54738	-1.09869	0.92158	2.0209	3.43949	4.43448	0.81406
-1.54882	-1.09681	0.92371	2.01395	3.44936	4.42398	0.81984
-1.55008	-1.0949	0.92538	2.00759	3.45832	4.41459	0.82561
-1.55118	-1.09344	0.92709	2.00216	3.4663	4.40619	0.83138
-1.55214	-1.09214	0.92835	1.99754	3.47297	4.39889	0.83716
-1.553	-1.09098	0.9296	1.99362	3.47862	4.39306	0.84293
-1.55354	-1.09009	0.93043	1.9907	3.48317	4.38835	0.8487
-1.55388	-1.0896	0.93099	1.98853	3.48631	4.38495	0.85448
-1.55419	-1.08938	0.9315099999999999	1.98726	3.48829	4.38283	0.86025
-1.55427	-1.08924	0.93162	1.98677	3.48891	4.38216	0.86603
-1.55418	-1.08939	0.93136	1.98721	3.48826	4.38284	0.8718
-1.55386	-1.08972	0.93108	1.98859	3.48635	4.38494	0.87757
-1.55357	-1.09019	0.93046	1.9906	3.4831	4.38829	0.88335
-1.55285	-1.09112	0.9295600000000001	1.99366	3.4787	4.39294	0.88912
-1.55211	-1.09209	0.92839	1.99745	3.47297	4.3989	0.89489
-1.55123	-1.09352	0.92698	2.00216	3.46622	4.40622	0.90067
-1.55011	-1.09515	0.92537	2.00767	3.45833	4.41443	0.90644
-1.54867	-1.0967	0.9237	2.0139	3.44948	4.42394	0.91221
-1.54725	-1.09872	0.92161	2.02094	3.43951	4.43449	0.91799
-1.54577	-1.10109	0.91925	2.02872	3.42864	4.44582	0.92376
-1.54382	-1.10346	0.91716	2.03729	3.41698	4.45833	0.92953
-1.54184	-1.10613	0.9146	2.04661	3.40458	4.47154	0.93531
-1.53967	-1.10901	0.9119	2.05658	3.39135	4.48548	0.94108
-1.53751	-1.11219	0.90906	2.06728	3.37761	4.50018	0.94685
-1.53483	-1.11536	0.90629	2.0786	3.36312	4.51562	0.95263
-1.53226	-1.11883	0.9032	2.09059	3.34813	4.53146	0.9584
-1.52936	-1.12281	0.90011	2.10323	3.33253	4.5479	0.96417
-1.52626	-1.12686	0.89696	2.11642	3.31665	4.56484	0.96995
-1.5231	-1.13097	0.89389	2.1302	3.3003	4.58224	0.97572
-1.51979	-1.13551	0.8906500000000001	2.14449	3.28354	4.59994	0.9815
-1.51618	-1.13997	0.88742	2.15932	3.26652	4.6181	0.98727
-1.51265	-1.14482	0.88419	2.17458	3.24903	4.63638	0.99304
-1.50852	-1.14978	0.88095	2.19039	3.23136	4.63399	0.99882
-1.50451	-1.1549	0.87801	2.20669	3.21343	4.62405	1.00459
-1.50035	-1.16039	0.87461	2.22333	3.19522	4.61427	1.01036
-1.49592	-1.16577	0.87158	2.24036	3.17686	4.6046	1.01614
-1.49141	-1.17161	0.86844	2.25779	3.1583	4.59514	1.02191
-1.48669	-1.17749	0.86565	2.2756	3.13975	4.58586	1.02768
-1.48178	-1.1835	0.86275	2.29378	3.12085	4.57677	1.03346
-1.4767	-1.1897	0.85991	2.31222	3.10192	4.56796	1.03923
-1.47155	-1.19606	0.85732	2.33097	3.08293	4.55937	1.045
-1.46612	-1.20269	0.85465	2.34984	3.06364	4.55105	1.05078
-1.46037	-1.20922	0.85238	2.36918	3.04434	4.543	1.05655
-1.45482	-1.2161	0.85	2.38873	3.02497	4.5353	1.06232
-1.44883	-1.22304	0.84763	2.40839	3.0056	4.52784	1.0681
-1.44268	-1.23002	0.84574	2.42817	2.98601	4.52084	1.07387
-1.43651	-1.23737	0.84362	2.44812	2.96649	4.51407	1.07965
-1.4301	-1.2447	0.84193	2.46822	2.94699	4.50774	1.08542
-1.42361	-1.25208	0.84026	2.48854	2.92753	4.50184	1.09119
-1.41682	-1.25961	0.83873	2.50879	2.90776	4.49633	1.09697
-1.40997	-1.2675	0.83722	2.5292	2.88818	4.4911	1.10274
-1.40283	-1.27522	0.83584	2.54962	2.86846	4.48646	1.10851
-1.39558	-1.28303	0.83478	2.56996	2.84888	4.4823	1.11429
-1.38825	-1.29071	0.83386	2.59035	2.82915	4.47861	1.12006
-1.38065	-1.29897	0.8329800000000001	2.61071	2.80927	4.47545	1.12583
-1.37293	-1.30723	0.8323	2.63089	2.78964	4.47282	1.13161
-1.36515	-1.31561	0.8319299999999999	2.65113	2.77004	4.47072	1.13738
-1.357	-1.32366	0.83149	2.67124	2.75032	4.46918	1.14315
-1.34878	-1.33198	0.83141	2.69112	2.73065	4.46822	1.14893
-1.34057	-1.34045	0.83121	2.71096	2.71103	4.46797	1.1547
-1.34899	-1.33198	0.8313199999999999	2.69129	2.73054	4.46824	1.16047
-1.35746	-1.32326	0.83147	2.67158	2.74982	4.46919	1.16625
-1.36606	-1.31444	0.83178	2.65201	2.76901	4.47085	1.17202
-1.37459	-1.30539	0.83236	2.63229	2.78777	4.47321	1.17779
-1.38333	-1.29631	0.83292	2.61269	2.80629	4.47637	1.18357
-1.39198	-1.28702	0.83375	2.59314	2.82459	4.48014	1.18934
-1.40067	-1.27749	0.83478	2.57357	2.84251	4.48475	1.19512
-1.40936	-1.26783	0.83568	2.55404	2.86001	4.4901	1.20089
-1.41807	-1.25806	0.83699	2.5345	2.8772	4.49626	1.20666
-1.42685	-1.24822	0.83838	2.51501	2.89392	4.50327	1.21244
-1.43569	-1.2381	0.8397	2.49545	2.91021	4.51106	1.21821
-1.44447	-1.22795	0.84133	2.47593	2.92601	4.51977	1.22398
-1.45328	-1.21746	0.84294	2.45643	2.94141	4.52912	1.22976
-1.46202	-1.20697	0.84484	2.43712	2.95643	4.53954	1.23553
-1.47094	-1.19643	0.84662	2.41757	2.97084	4.55065	1.2413
-1.47952	-1.18551	0.84876	2.39823	2.98483	4.56286	1.24708
-1.48833	-1.17465	0.85083	2.37883	2.99828	4.57579	1.25285
-1.49698	-1.16338	0.85318	2.35943	3.01129	4.58954	1.25862
-1.50579	-1.15228	0.8553500000000001	2.3401	3.02365	4.60425	1.2644
-1.51451	-1.14097	0.8579	2.32062	3.03552	4.61973	1.27017
-1.52295	-1.12933	0.86033	2.30153	3.04713	4.63547	1.27594
-1.53158	-1.11744	0.86297	2.28208	3.058	4.6053	1.28172
-1.54014	-1.10576	0.8656700000000001	2.26286	3.0685	4.57515	1.28749
-1.54866	-1.09384	0.86851	2.24358	3.07835	4.54489	1.29326
-1.55726	-1.08189	0.87134	2.22428	3.08764	4.51472	1.29904
-1.56564	-1.0696	0.87424	2.20496	3.09664	4.48461	1.30481
-1.57402	-1.05738	0.87731	2.18566	3.10525	4.45462	1.31059
-1.58232	-1.04486	0.88043	2.16651	3.11328	4.42472	1.31636
-1.59072	-1.03237	0.8834	2.14727	3.12085	4.39491	1.32213
-1.59886	-1.01963	0.88675	2.1281	3.12813	4.36551	1.32791
-1.60698	-1.00663	0.89007	2.10882	3.13486	4.33608	1.33368
-1.61512	-0.99391	0.89334	2.08964	3.14118	4.30686	1.33945
-1.62312	-0.98062	0.89672	2.07041	3.14726	4.27811	1.34523
-1.63108	-0.96749	0.90021	2.05123	3.15301	4.24949	1.351
-1.63893	-0.95423	0.9036999999999999	2.03196	3.15828	4.22105	1.35677
-1.64682	-0.94088	0.9071399999999999	2.01283	3.16342	4.1931	1.36255
-1.65452	-0.92723	0.9107499999999999	1.99371	3.16808	4.16531	1.36832
-1.6621	-0.91353	0.91437	1.9745	3.17262	4.13784	1.37409
-1.66971	-0.89986	0.918	1.95532	3.17669	4.11064	1.37987
-1.67724	-0.88607	0.92145	1.93616	3.18065	4.08397	1.38564
-1.68474	-0.8722299999999999	0.92516	1.9171	3.18437	4.05756	1.39141
-1.69191	-0.85819	0.92896	1.89793	3.18789	4.03144	1.39719
-1.69912	-0.84401	0.93263	1.87875	3.19116	4.00587	1.40296
-1.70616	-0.8298	0.93638	1.85969	3.19427	3.98049	1.40873
-1.71327	-0.8155	0.94009	1.84061	3.19714	3.95554	1.41451
-1.72029	-0.80124	0.94375	1.82154	3.19999	3.93103	1.42028
-1.72715	-0.78693	0.94752	1.80254	3.20258	3.90684	1.42606
-1.73385	-0.7722	0.9512	1.78335	3.20503	3.88312	1.43183
-1.74048	-0.75771	0.95497	1.7645	3.20739	3.85975	1.4376
-1.74706	-0.7432800000000001	0.9587	1.74539	3.20968	3.83698	1.44338
-1.75323	-0.72848	0.96245	1.72653	3.21179	3.81432	1.44915
-1.75966	-0.71378	0.96614	1.70761	3.21382	3.79234	1.45492
-1.76585	-0.69887	0.96967	1.68869	3.21581	3.77057	1.4607
-1.77199	-0.68402	0.97334	1.6698	3.21766	3.74938	1.46647
-1.77805	-0.66931	0.9769099999999999	1.65108	3.21948	3.72852	1.47224
-1.78394	-0.65443	0.98055	1.63238	3.22126	3.70822	1.47802
-1.78939	-0.63949	0.98407	1.61365	3.22303	3.68837	1.48379
-1.79528	-0.62457	0.98751	1.59508	3.22465	3.66884	1.48956
-1.80084	-0.6097	0.99107	1.57649	3.22629	3.64984	1.49534
-1.80617	-0.5948	0.99459	1.55819	3.22784	3.63129	1.50111
-1.81146	-0.57995	0.9978	1.53969	3.22934	3.61311	1.50688
-1.81663	-0.56499	1.00121	1.52158	3.23085	3.5955	1.51266
-1.82164	-0.5503400000000001	1.00442	1.50327	3.23229	3.57822	1.51843
-1.82662	-0.5355799999999999	1.00775	1.48537	3.23377	3.56154	1.5242
-1.83138	-0.52083	1.01095	1.46749	3.23511	3.54521	1.52998
-1.83596	-0.50629	1.01401	1.44967	3.23661	3.52948	1.53575
-1.84061	-0.49168	1.01705	1.43214	3.23793	3.51397	1.54153
-1.8451	-0.47706	1.02006	1.4147	3.23929	3.49917	1.5473
-1.8494	-0.46276	1.02293	1.39749	3.2406	3.48467	1.55307
-1.85353	-0.44854	1.02595	1.38038	3.24185	3.47066	1.55885
-1.85752	-0.43447	1.02871	1.36353	3.24318	3.45716	1.56462
-1.86132	-0.42048	1.03148	1.34703	3.24443	3.44413	1.57039
-1.86521	-0.40664	1.03402	1.33068	3.24562	3.43145	1.57617
-1.86891	-0.39318	1.03648	1.3146	3.24687	3.41926	1.58194
-1.87228	-0.37973	1.03915	1.29882	3.24809	3.40763	1.58771
-1.87574	-0.36644	1.04157	1.28334	3.24923	3.39647	1.59349
-1.87908	-0.35352	1.04374	1.26817	3.25037	3.3857	1.59926
-1.88208	-0.34096	1.04607	1.25338	3.25147	3.37541	1.60503
-1.88509	-0.32867	1.0482	1.23896	3.25264	3.3655	1.61081
-1.88792	-0.31639	1.05015	1.22494	3.25361	3.35622	1.61658
-1.89064	-0.30478	1.05216	1.21135	3.25473	3.34723	1.62235
-1.89321	-0.29337	1.05398	1.19827	3.25567	3.33883	1.62813
-1.89561	-0.28241	1.05593	1.18564	3.25659	3.33083	1.6339
-1.89792	-0.2719	1.05746	1.17347	3.2575	3.32332	1.63967
-1.90008	-0.26185	1.0591	1.16185	3.25838	3.3163	1.64545
-1.90218	-0.25219	1.06057	1.15087	3.25923	3.30963	1.65122
-1.90386	-0.24288	1.06202	1.14032	3.26	3.30349	1.657
-1.90576	-0.23457	1.06335	1.13044	3.26073	3.29778	1.66277
-1.90737	-0.22663	1.06454	1.12132	3.26138	3.29256	1.66854
-1.90888	-0.21914	1.06561	1.11279	3.26202	3.2878	1.67432
-1.91017	-0.21225	1.06664	1.10502	3.26268	3.28352	1.68009
-1.91141	-0.20605	1.06748	1.09809	3.26317	3.27973	1.68586
-1.91247	-0.20054	1.06816	1.09181	3.26361	3.2763	1.69164
-1.91345	-0.19564	1.06896	1.08632	3.26402	3.27332	1.69741
-1.91408	-0.19154	1.06956	1.08166	3.2643	3.2708	1.70318
-1.91467	-0.18797	1.07002	1.07775	3.26462	3.26878	1.70896
-1.91532	-0.18547	1.07032	1.07478	3.26491	3.26721	1.71473
-1.91561	-0.18357	1.07063	1.07254	3.26496	3.26609	1.7205
-1.9159	-0.18249	1.07072	1.07126	3.2651	3.26541	1.72628
-1.91584	-0.182	1.07091	1.07092	3.26509	3.26522	1.73205
