# Supplementary material for: Correlated insulator in the kagome flat band of a two-dimensional electrostatic crystal
Source: Nat Phys. 2026 May 11;22(7):1079–86. doi: 10.1038/s41567-026-03291-7 (PMC13423788; doi:10.1038/s41567-026-03291-7)
Supplement: Supplementary file 3 — Source data for Fig. 3a–d. [file 41567_2026_3291_MOESM3_ESM.zip › SourceData_Fig3/Data_Fig3c.txt]

DOS	mu
0	-2
0	-1.89499998
4.08577967	-1.89460003
4.24235773	-1.82499993
4.32511425	-1.79999995
4.39740419	-1.77499998
4.4792223	-1.75
4.57694817	-1.72500002
4.69763899	-1.69999993
4.85390568	-1.67499995
5.07140207	-1.64999998
5.40025759	-1.625
5.88727999	-1.5999999
6.41972256	-1.57499993
6.58249521	-1.54999995
5.99047089	-1.52499998
4.82263517	-1.5
3.61247039	-1.4749999
2.65465951	-1.44999993
1.93379211	-1.42499995
1.36378789	-1.39999998
0.908502936	-1.375
0.602496922	-1.36099994
0.275841981	-1.34000003
0	-1.31599998
0.384726971	-1.28999996
0.747676969	-1.26699996
1.32943392	-1.24199998
1.83756387	-1.21599996
2.1768651	-1.20000005
2.72230077	-1.17499995
3.41212916	-1.14999998
4.24268198	-1.125
4.97124577	-1.0999999
5.20433712	-1.07500005
4.8611722	-1.04999995
4.28060865	-1.02499998
3.77877569	-0.99999994
3.42185163	-0.974999964
3.16168284	-0.949999988
2.95574188	-0.924999952
2.78278065	-0.899999976
2.63230801	-0.875
2.49842691	-0.849999905
2.3773818	-0.824999928
2.26659131	-0.799999952
2.16424751	-0.774999976
2.0690062	-0.75
1.97984231	-0.724999905
1.89591682	-0.699999928
1.81660247	-0.674999952
1.74136829	-0.649999976
1.66978192	-0.625
1.60147405	-0.599999905
1.53614545	-0.574999928
1.4735173	-0.549999952
1.41337001	-0.524999976
1.35549653	-0.5
1.29972565	-0.474999905
1.24590039	-0.449999928
1.19387782	-0.424999952
1.1435442	-0.399999976
1.09477401	-0.375
1.04747748	-0.349999905
1.00152516	-0.324999928
0.956515491	-0.299999952
0.786045969	-0.182799995
0	-0.182500005
0	0.870999992
5.39239931	0.871500015
6.05704927	0.875000119
10.1462259	0.899999976
13.5821733	0.925000072
15.1684818	0.950000167
14.2789688	0.975000024
11.6782646	1.00000012
8.84391117	1.02499998
6.35018206	1.05000007
4.09028244	1.07500017
2.27611971	1.10000002
1.23803985	1.12500012
0.8629025219999999	1.14999998
0.794971585	1.17500007
0.809610128	1.20000017
0.837869465	1.22500002
0.867966235	1.25000012
0.898777366	1.27499998
0.930284739	1.30000007
0.962555707	1.32500017
0.995662272	1.35000002
1.02968335	1.37500012
1.06469345	1.39999998
1.10080016	1.42500007
1.13810921	1.45000017
1.17674696	1.47500002
1.2168411	1.50000012
1.25856113	1.52499998
1.30208623	1.55000007
1.34762609	1.57500017
1.39542913	1.60000002
1.44579399	1.62500012
1.49906933	1.64999998
1.55567372	1.67500007
1.61611879	1.70000017
1.68107319	1.72500002
1.75129473	1.75000012
1.82788408	1.77499998
1.91216707	1.80000007
2.00602603	1.82500017
2.11209464	1.85000002
2.23426676	1.87500012
2.37889647	1.89999998
2.55727768	1.92500007
2.79006577	1.95000017
3.1021874	1.97500002
3.47235727	2
3.75227666	2.0250001
3.73520589	2.05000019
3.40308809	2.07500029
2.96124077	2.0999999
2.58676887	2.125
2.31070733	2.1500001
2.10010719	2.17500019
1.92725253	2.19999981
1.77803862	2.2249999
1.64524019	2.25
1.52462065	2.2750001
1.4134351	2.30000019
1.30973876	2.32499981
1.21211839	2.3499999
1.11951625	2.375
1.03109074	2.4000001
0.946178615	2.42500019
0.8642269970000001	2.44999981
0.784775555	2.4749999
0.707427919	2.5
0.631842494	2.5250001
0.557712734	2.55000019
0.484749734	2.57499981
0.41267556	2.5999999
0.341211319	2.625
0.270113051	2.6500001
0.199646354	2.67500019
0.132297844	2.69999981
0	2.76999998
0.125476986	2.82999992
0.191304564	2.8499999
0.275531024	2.875
0.365153551	2.9000001
0.459831804	2.92500019
0.560688257	2.94999981
0.669392526	2.9749999
0.7881290909999999	3
0.919890344	3.0250001
1.06889832	3.05000019
1.24144673	3.07499981
1.44755054	3.0999999
1.7048068	3.125
2.04987669	3.1500001
2.5777247	3.17500019
3.55386567	3.19999981
5.52324915	3.2249999
8.83349419	3.25
12.28613	3.2750001
13.3288403	3.30000019
11.2674141	3.32499981
8.26152325	3.3499999
6.17807722	3.375
5.09675217	3.4000001
4.50205135	3.42500019
4.08776903	3.44999981
3.71158314	3.4749999
3.25640488	3.5
2.66386747	3.5250001
2.04888058	3.55000019
1.61384308	3.57499981
1.41739285	3.5999999
1.3644321	3.625
1.3593955	3.6500001
1.36383617	3.67500019
1.36951602	3.69999981
1.37542212	3.7249999
1.38149989	3.75
1.38776433	3.7750001
1.39424109	3.80000019
1.4009341	3.82499981
1.40787876	3.8499999
1.41509819	3.875
1.42262518	3.9000001
1.43049574	3.92500019
1.43874407	3.94999981
1.44742167	3.9749999
1.45657611	4
filling	mu
0	-2
0	-1.89499998
0.0007104765339130435	-1.89460003
0.2527275547826087	-1.82499993
0.3458521417391305	-1.79999995
0.4406620626086957	-1.77499998
0.5371470034782609	-1.75
0.6355835565217393	-1.72500002
0.7363946539130435	-1.69999993
0.8402156826086957	-1.67499995
0.9480993652173914	-1.64999998
1.061921739130435	-1.625
1.18461287826087	-1.5999999
1.318384460869565	-1.57499993
1.459712773913044	-1.54999995
1.596375339130435	-1.52499998
1.713908965217391	-1.5
1.805595104347826	-1.4749999
1.873716060869565	-1.44999993
1.923590330434783	-1.42499995
1.959433556521739	-1.39999998
1.98413247826087	-1.375
1.993329626086957	-1.36099994
2.001349408695652	-1.34000003
2.004227634782609	-1.31599998
2.0085766	-1.28999996
2.019900652173913	-1.26699996
2.042478060869565	-1.24199998
2.078278791304348	-1.21599996
2.106205069565218	-1.20000005
2.159457208695652	-1.17499995
2.226135626086957	-1.14999998
2.309340182608696	-1.125
2.409491956521739	-1.0999999
2.520095573913044	-1.07500005
2.629503791304348	-1.04999995
2.728870852173913	-1.02499998
2.816472886956522	-0.99999994
2.894740521739131	-0.974999964
2.966300504347827	-0.949999988
3.032794417391305	-0.924999952
3.095169686956522	-0.899999976
3.154029226086957	-0.875
3.209798234782609	-0.849999905
3.262796191304348	-0.824999928
3.313273965217391	-0.799999952
3.361435347826087	-0.774999976
3.407448895652174	-0.75
3.451458269565218	-0.724999905
3.493586000000001	-0.699999928
3.53393927826087	-0.674999952
3.572612843478261	-0.649999976
3.609690460869566	-0.625
3.645248	-0.599999905
3.679352634782609	-0.574999928
3.71206615652174	-0.549999952
3.743445356521739	-0.524999976
3.773541660869566	-0.5
3.802402747826087	-0.474999905
3.830072565217391	-0.449999928
3.856591765217391	-0.424999952
3.881998478260869	-0.399999976
3.906328365217392	-0.375
3.929613773913044	-0.349999905
3.951885391304348	-0.324999928
3.973168086956522	-0.299999952
4.061963043478261	-0.182799995
4.062065452173914	-0.182500005
4.062065452173914	0.870999992
4.063237643478262	0.871500015
4.08066127826087	0.875000119
4.256782947826087	0.899999976
4.514701260869566	0.925000072
4.827209973913043	0.950000167
5.147288782608696	0.975000024
5.429433739130435	1.00000012
5.652499817391305	1.02499998
5.817653408695652	1.05000007
5.931136921739131	1.07500017
6.000336773913044	1.10000002
6.038534330434783	1.12500012
6.061370686956523	1.14999998
6.0793914	1.17500007
6.096832026086958	1.20000017
6.114739539130436	1.22500002
6.133281460869566	1.25000012
6.152484730434783	1.27499998
6.172365939130435	1.30000007
6.192940008695652	1.32500017
6.214225191304348	1.35000002
6.236239721739131	1.37500012
6.25900475652174	1.39999998
6.282543095652175	1.42500007
6.306879208695652	1.45000017
6.332040452173914	1.47500002
6.358057930434783	1.50000012
6.3849644	1.52499998
6.4127976	1.55000007
6.441599391304348	1.57500017
6.471414982608696	1.60000002
6.502298269565218	1.62500012
6.534307313043478	1.64999998
6.567510939130435	1.67500007
6.601987095652174	1.70000017
6.63782575652174	1.72500002
6.675133913043479	1.75000012
6.714038017391305	1.77499998
6.754690669565218	1.80000007
6.797280104347827	1.82500017
6.842042260869566	1.85000002
6.889285208695653	1.87500012
6.939428165217391	1.89999998
6.993082295652175	1.92500007
7.051205843478261	1.95000017
7.115251295652174	1.97500002
7.186713843478262	2
7.265241869565219	2.0250001
7.346628434782609	2.05000019
7.424218547826088	2.07500029
7.4933956	2.0999999
7.553700156521741	2.125
7.606934260869566	2.1500001
7.654877539130436	2.17500019
7.698652852173913	2.19999981
7.738927756521739	2.2249999
7.77613764347826	2.25
7.810592652173914	2.2750001
7.842528304347827	2.30000019
7.872127860869566	2.32499981
7.899538956521741	2.3499999
7.924882643478261	2.375
7.948259269565218	2.4000001
7.969751773913043	2.42500019
7.989429808695653	2.44999981
8.007353904347827	2.4749999
8.023573834782608	2.5
8.038131052173913	2.5250001
8.051060382608696	2.55000019
8.062391695652176	2.57499981
8.072145713043479	2.5999999
8.080340678260871	2.625
8.086985713043479	2.6500001
8.092092434782609	2.67500019
8.095700634782609	2.69999981
8.099726800000001	2.76999998
8.102999973913043	2.82999992
8.105754026086958	2.8499999
8.110829226086956	2.875
8.11779271304348	2.9000001
8.126759739130437	2.92500019
8.137852208695653	2.94999981
8.151223556521739	2.9749999
8.167065330434783	3
8.185631295652176	3.0250001
8.207248191304348	3.05000019
8.232360504347827	3.07499981
8.26158855652174	3.0999999
8.295852826086957	3.125
8.336665113043479	3.1500001
8.386966043478262	3.17500019
8.45361212173913	3.19999981
8.552276773913045	3.2249999
8.708328608695654	3.25
8.937890434782609	3.2750001
9.216315217391305	3.30000019
9.483662521739131	3.32499981
9.695934608695653	3.3499999
9.852887826086958	3.375
9.975440782608697	3.4000001
10.07977608695652	3.42500019
10.17314243478261	3.44999981
10.25791834782609	3.4749999
10.33365747826087	3.5
10.39800808695652	3.5250001
10.44923365217391	3.55000019
10.48904504347826	3.57499981
10.52199408695652	3.5999999
10.55223130434783	3.625
10.58183834782609	3.6500001
10.6114387826087	3.67500019
10.64114947826087	3.69999981
10.67098530434783	3.7249999
10.70095226086957	3.75
10.73105269565217	3.7750001
10.76129165217391	3.80000019
10.7916732173913	3.82499981
10.82220330434783	3.8499999
10.85288834782609	3.875
10.88373347826087	3.9000001
10.91474530434783	3.92500019
10.94593217391304	3.94999981
10.97730391304348	3.9749999
11.00886886956522	4
