# Supplementary material for: Correlated insulator in the kagome flat band of a two-dimensional electrostatic crystal
Source: Nat Phys. 2026 May 11;22(7):1079–86. doi: 10.1038/s41567-026-03291-7 (PMC13423788; doi:10.1038/s41567-026-03291-7)
Supplement: Supplementary file 4 — Source data for Fig. 4b–d. [file 41567_2026_3291_MOESM4_ESM.zip]

Archive with 9 entries (8 files):
- SourceData_Fig4/
- SourceData_Fig4/Data_Fig4c.txt
- __MACOSX/SourceData_Fig4/._Data_Fig4c.txt
- SourceData_Fig4/Data_Fig4b.txt
- __MACOSX/SourceData_Fig4/._Data_Fig4b.txt
- SourceData_Fig4/Data_Fig4d.txt
- __MACOSX/SourceData_Fig4/._Data_Fig4d.txt
- SourceData_Fig4/Data_Fig4d_inset.txt
- __MACOSX/SourceData_Fig4/._Data_Fig4d_inset.txt
