# Supplementary material for: Correlated insulator in the kagome flat band of a two-dimensional electrostatic crystal
Source: Nat Phys. 2026 May 11;22(7):1079–86. doi: 10.1038/s41567-026-03291-7 (PMC13423788; doi:10.1038/s41567-026-03291-7)
Supplement: Supplementary file 4 — Source data for Fig. 4b–d. [file 41567_2026_3291_MOESM4_ESM.zip › SourceData_Fig4/Data_Fig4c.txt]

Filling	Rxx
1.068722641941668	42468020
1.07706430860833	39224010
1.085414308608329	28420070
1.093755975275	16499960
1.10209764194167	10393840
1.110347641941667	10689230
1.118689308608328	13867250
1.127030975274999	18657800
1.135380975274999	17126030
1.143722641941669	14781790
1.152072641941669	14161980
1.16041430860833	20053350
1.168755975275001	20883330
1.177105975275	19554950
1.185347641941668	28111490
1.193697641941668	35283350
1.202039308608329	18236380
1.210380975275	9407008
1.218730975274999	5725181
1.22707264194167	3731123
1.235414308608331	2846924
1.243764308608331	2791812
1.252005975274998	3108226
1.260355975274998	3798406
1.268697641941669	5585003
1.27703930860833	11292490
1.285389308608329	15476680
1.293730975275	12620040
1.302072641941662	4302206
1.31042264194167	1662918
1.318764308608332	828421
1.327014308608328	559633.9
1.335355975274999	439032.7
1.34369764194167	384960.4
1.352047641941669	374484.5
1.360389308608331	362105.3
1.36873930860833	338615.2
1.377080975275001	320111
1.385422641941662	310971.4
1.393772641941661	307921.2
1.402014308608329	318499.4
1.410355975275	340859.3
1.418705975275	382977
1.42704764194167	426617.4
1.43539764194167	417121
1.443739308608331	373268.3
1.452080975275002	326055.6
1.460430975275001	278376.7
1.468672641941669	245556
1.477022641941669	228220.2
1.48536430860833	221833.4
1.493705975275001	216642.4
1.502055975275	216808.5
1.510397641941671	216410.8
1.518739308608332	212064.2
1.527089308608331	207600.7
1.535430975275002	203376.4
1.543680975274999	206667.2
1.55202264194167	216000.1
1.560364308608331	220127.5
1.56871430860833	216752.7
1.577055975275001	211102.3
1.585397641941662	208990.7
1.593747641941662	206198.8
1.602089308608333	193572.5
1.610439308608332	170205.4
1.618680975275	148377.8
1.62702264194167	134943.5
1.63537264194167	126261.5
1.643714308608331	118663.6
1.652064308608331	110391.9
1.660405975275002	104485.8
1.668747641941663	100722.4
1.677097641941663	99063
1.68533930860833	96554.74000000001
1.693680975275001	91781.91
1.702030975275	85834.31
1.710372641941662	80259.89
1.718722641941671	75400.21000000001
1.727064308608332	72625.07000000001
1.735405975275003	71664.75
1.743755975275002	71227.74000000001
1.752097641941663	70476.34
1.760347641941669	69913.63
1.768689308608331	70225.67
1.777030975275001	70776.99000000001
1.785380975275001	70102.77
1.793722641941662	66960.92999999999
1.802064308608333	62231.38
1.810414308608332	57288.55
1.818755975275003	53306.06
1.827105975275003	50952.35
1.83534764194167	49824.97
1.843689308608332	49578.5
1.852039308608331	49901.74
1.860380975275002	50544.17
1.868722641941663	51331.39
1.877072641941663	52539.68
1.885414308608333	54059.73
1.893764308608333	56115.41
1.902005975275001	58814.87
1.910347641941662	61733.97
1.918697641941662	64453.87
1.927039308608332	66115.05
1.935389308608332	66093.02
1.943730975275002	64169.59
1.952072641941664	60720.57
1.960422641941663	56724.54
1.968764308608334	53188.4
1.977005975275002	50134.02
1.985355975275001	47607.17
1.993697641941663	45907.16
2.002047641941662	44321.89
2.010389308608333	43235.36
2.018730975275004	43200.41
2.027080975275003	43868.79
2.035422641941664	44735.15
2.043764308608335	44986.18
2.052014308608332	44483.64
2.060355975275002	43770.83
2.068705975275002	44011.34
2.077047641941663	44788.15
2.085389308608334	45167.96
2.093739308608333	44777.92
2.102080975274995	43678.4
2.110430975275003	42517.5
2.118672641941662	41498.39
2.127014308608333	40379.98
2.135364308608332	39120.87
2.143705975275003	37501.32
2.152047641941664	35866.54
2.160397641941664	34572.35
2.168739308608334	33951.8
2.177089308608334	33707.19
2.185430975274995	33571.71
2.193672641941663	33252.99
2.202022641941663	32844.63
2.210364308608333	32449.47
2.218714308608333	32027.39
2.227055975275003	31586.08
2.235397641941665	31196.35
2.243747641941664	30907.34
2.252089308608335	30600.08
2.260430975274996	30361.16
2.268680975275002	30087.91
2.277022641941663	29807.49
2.285372641941663	29533.66
2.293714308608334	29320.55
2.302055975274995	29008.67
2.310405975274995	28497.95
2.318747641941665	28017.45
2.327089308608336	27664.76
2.335339308608332	27543.19
2.343680975275003	27612.46
2.352030975275003	27715.07
2.360372641941664	27667.18
2.368714308608335	27524.83
2.377064308608334	27347.07
2.385405975274996	27138.1
2.393755975274996	27112.14
2.402097641941666	27304.28
2.410339308608334	27833.62
2.418689308608333	28518.77
2.427030975275004	29218.4
2.435372641941665	29894.69
2.443722641941665	30461.95
2.452064308608335	30976
2.460414308608335	31261.77
2.468755975274996	31344.98
2.477097641941667	31365.7
2.485347641941663	31132.83
2.493689308608334	30813.47
2.502039308608334	30712.06
2.510380975274995	30747.26
2.518722641941666	30859.21
2.527072641941665	30873.65
2.535414308608336	30636.52
2.543755975274997	30138.66
2.552005975275003	29800.24
2.560347641941664	29683.11
2.568697641941664	29658.54
2.577039308608335	29428.04
2.585380975274996	28818.23
2.593730975274996	27897.42
2.602072641941666	26876
2.610414308608337	25791.96
2.618764308608336	24811.93
2.627005975274995	24157.58
2.635355975275004	23841.22
2.643697641941665	23727.87
2.652039308608336	23662.71
2.660389308608335	23493.55
2.668730975274997	23348.92
2.677080975274996	23345.18
2.685422641941667	23421.42
2.693764308608328	23594.94
2.702014308608334	23821.74
2.710355975274996	24068.35
2.718697641941666	24240.19
2.727047641941666	24392.65
2.735389308608336	24629.7
2.743739308608336	25001.91
2.752080975274997	25459.56
2.760422641941668	25922.94
2.768672641941665	26223.47
2.777014308608335	26397.05
2.785364308608335	26508.76
2.793705975274996	26568.42
2.802047641941667	26734.9
2.810397641941666	27145.59
2.818739308608337	27718.87
2.827080975274998	28388.62
2.835430975274998	28982.77
2.843672641941665	29490.96
2.852022641941665	29991.85
2.860364308608336	30425.51
2.868705975274997	30697.45
2.877055975274997	30823.85
2.885397641941667	30837.95
2.893739308608328	30742.64
2.902089308608328	30437.84
2.910430975274999	29940.43
2.918680975274995	29320.59
2.927022641941666	28661.85
2.935364308608337	27998.41
2.943714308608336	27403.3
2.952055975274997	26718.9
2.960405975274997	26144.83
2.968747641941668	25841.45
2.977089308608329	25810.69
2.985439308608329	25963.75
2.993680975274996	26160.51
3.002030975274996	26335.14
3.010372641941666	26506.53
3.018714308608337	26658.98
3.027064308608337	26793.72
3.035405975274998	27005.61
3.043747641941668	27182.67
3.052097641941669	27360.27
3.060339308608336	27487.57
3.068689308608335	27687.54
3.077030975274997	27680.32
3.085372641941667	27541.06
3.093722641941667	27293.44
3.102064308608329	27004.29
3.110405975274999	26727.85
3.118755975274999	26379.15
3.12709764194167	25872.51
3.135347641941666	25388.51
3.143689308608336	25015.84
3.152030975274998	24815.8
3.160380975274998	24787.6
3.168722641941668	24824.84
3.177072641941668	24964.21
3.185414308608329	25208.34
3.193755975275	25573.18
3.202105975274999	25917.97
3.210347641941667	26246.93
3.218689308608329	26570.38
3.227039308608337	26831.23
3.235380975274999	26709.76
3.243730975274998	26050.03
3.252072641941669	25046.28
3.26041430860833	23969.6
3.26876430860833	23107.59
3.277005975274998	22678.92
3.285355975274997	22619.55
3.293697641941668	22912.46
3.302039308608329	23436.2
3.310389308608328	24195.33
3.318730975274999	24993.78
3.32707264194167	25622.4
3.335422641941669	26034.48
3.343764308608331	26363.2
3.352014308608337	26601.17
3.360355975274998	26940.16
3.368697641941669	27282.84
3.377047641941668	27732.31
3.38538930860833	28085.64
3.393730975275	28350.9
3.402080975275	28521.62
3.41042264194167	28544.22
3.41877264194167	28422.93
3.427014308608328	28334.87
3.435355975274999	28417.55
3.443705975274999	28623.08
3.452047641941669	28786.95
3.460397641941669	28982.33
3.46873930860833	29129.4
3.477080975275001	29371.24
3.485430975275	29773.97
3.493672641941668	30297.26
3.502014308608329	30794.35
3.510364308608329	31337.95
3.518705975274999	32046.06
3.527055975274999	32783.11
3.53539764194167	33700.45
3.543739308608331	34732.09
3.55208930860833	35909.38
3.560430975275001	36951.1
3.568680975274998	37790.59
3.577022641941668	38314.97
3.58536430860833	38454.26
3.593714308608329	38306.05
3.602055975275	38124.98
3.61039764194167	38287.23
3.61874764194167	38597.27
3.627089308608332	38979.76
3.635439308608331	39179.06
3.643680975274999	39313
3.652022641941669	39095.3
3.660372641941669	38625.51
3.66871430860833	38292.24
3.677055975275001	38281.6
3.685405975275001	38730.29
3.693747641941662	39621.7
3.702097641941662	40772.32
3.710339308608329	41930.14
3.718680975275	42797.42
3.727030975274999	43347.32
3.73537264194167	43421.26
3.74372264194167	43227.69
3.752064308608331	43055.65
3.760405975275002	42855.39
3.768755975275001	42748.72
3.777097641941662	42712.86
3.78533930860833	42701.12
3.79368930860833	42770.57
3.802030975275001	43013.14
3.810380975275	43746.79
3.818722641941671	44808.71
3.827064308608332	45976.55
3.835414308608331	46801.82
3.843755975275002	47541.1
3.852097641941663	48561.86
3.86034764194167	49893.22
3.868689308608331	51160.63
3.87703930860833	51896
3.885380975275001	51823.81
3.893722641941662	51598.52
3.902072641941662	51640.78
3.910414308608333	52048.49
3.918764308608332	52470.83
3.927005975275	53626.76
3.935347641941671	55831.31
3.94369764194167	58153.57
3.952039308608331	59799.07
3.960380975275002	61045.14
3.968730975275002	62777.62
3.977072641941663	64846.73
3.985422641941662	66639.64
3.993764308608333	67740.64
4.002005975275001	68219.75
4.010355975275001	68471.75999999999
4.018697641941662	69663.97
4.027047641941671	72085.46000000001
4.035389308608332	75920.82000000001
4.043730975275002	81511.59
4.052080975275002	87555.07000000001
4.060422641941663	92208.21000000001
4.068764308608333	97161.42
4.07701430860833	103823.7
4.085355975275002	112071.2
4.093705975275	119978.1
4.102047641941662	123279.9
4.110389308608333	122317.7
4.118739308608332	118902.7
4.127080975275003	117320
4.135422641941664	117753.1
4.14367264194167	119846.1
4.152014308608331	123439.9
4.160364308608331	127606.6
4.168705975275001	131557.4
4.177047641941663	135454.5
4.185397641941663	136883.2
4.193739308608333	136274.2
4.202089308608333	133636.5
4.210430975275004	131657.5
4.218672641941662	127101.9
4.227022641941661	118777
4.235364308608332	110126.8
4.243705975275002	104432.9
4.252055975275002	101826.6
4.260397641941664	100809.1
4.268747641941664	100045.6
4.277089308608334	98647.32000000001
4.285430975274995	98075.03999999999
4.293680975275001	98350.57000000001
4.302022641941663	98986.05
4.310372641941662	100470.7
4.318714308608333	102417.8
4.327055975275004	104592.5
4.335405975275004	108055.4
4.343747641941665	112123.8
4.352089308608335	114846.3
4.360339308608332	115380.5
4.368680975275002	114822.2
4.377030975275002	113033
4.385372641941663	111322.9
4.393714308608334	111795.3
4.402064308608333	115491.8
4.410405975274995	122035.4
4.418747641941666	129300.9
4.427097641941665	138653.8
4.435339308608333	150766.8
4.443689308608333	165344.8
4.452030975275003	179185.5
4.460372641941664	182966.3
4.468722641941664	178525
4.477064308608334	168814.7
4.485414308608334	159711.2
4.493755975274995	156484.9
4.502097641941666	158030.6
4.510347641941662	162928.5
4.518689308608334	166709.2
4.527030975275004	165779
4.535380975275004	162251.9
4.543722641941665	157250.5
4.552072641941664	154093.1
4.560414308608335	153138.9
4.568755975274996	153244.3
4.577105975274996	154375
4.585347641941663	156594.2
4.593697641941663	159276.1
4.602039308608333	160157.9
4.610380975274995	157747.2
4.618730975275004	154527.9
4.627072641941665	150328.3
4.635414308608336	146466.7
4.643764308608335	142948
4.652005975275003	144475.8
4.660355975275003	149746.2
4.668697641941664	157213.4
4.677039308608334	164763
4.685389308608334	171732.3
4.693730975274995	182532.6
4.702072641941666	191755.1
4.710422641941665	200231.9
4.718764308608336	207931
4.727014308608333	209210.9
4.735355975275004	204391.9
4.743697641941665	196381.5
4.752047641941665	188312.5
4.760389308608335	180589.2
4.768739308608335	172168.2
4.777080975274997	164708.6
4.785422641941667	158571.9
4.793772641941667	156249.7
4.802014308608334	153007.5
4.810355975274995	150018.7
4.818705975274995	148436.9
4.827047641941665	149617.9
4.835397641941665	150590.9
4.843739308608336	151269
4.852080975274998	153813.6
4.860430975274997	158708.1
4.868672641941664	167807
4.877022641941664	179172.1
4.885364308608334	190745.5
4.893705975274996	200714.2
4.902055975274996	210980.8
4.910397641941666	224426.5
4.918739308608337	236424.6
4.927089308608336	248605.5
4.935430975274998	263830.6
4.943680975275003	258698
4.952022641941666	241409.8
4.960364308608336	232854.3
4.968714308608336	243116
4.977055975274997	265127.7
4.985397641941667	290625.4
4.993747641941667	328312.1
5.002089308608328	375577.5
5.010439308608337	433453.1
5.018680975274995	486454.7
5.027022641941667	503902.8
5.035372641941666	445682.4
5.043714308608337	361069.3
5.052064308608336	304468.9
5.060405975274997	265707.7
5.068747641941668	245638.6
5.077097641941667	240513.9
5.085339308608335	252153.3
5.093680975274996	273699.3
5.102030975274996	285064
5.110372641941666	286140.7
5.118722641941666	280339.4
5.127064308608337	277702
5.135405975274998	281865.6
5.143755975274997	290741.8
5.152097641941668	297228.6
5.160347641941665	284776.9
5.168689308608336	262384.7
5.177030975274997	244898.8
5.185380975274997	234757.3
5.193722641941667	230483.1
5.202064308608328	230635.9
5.210414308608328	234779.6
5.218755975274998	241047.5
5.227105975274998	254857.5
5.235347641941666	271575.3
5.243680975274998	284740.4
5.252014308608331	284315
5.260347641941664	270117.4
5.268764308608341	251856.2
5.277097641941673	237614.7
5.285430975275005	236931.9
5.293764308608338	242714.3
5.302014308608325	244267.1
5.310347641941657	241930.7
5.31868097527499	235368.6
5.327014308608341	231511.1
5.335347641941674	234872.4
5.343764308608332	248681.8
5.352097641941665	270026.8
5.360430975274998	278000.7
5.36876430860833	269698.2
5.377014308608336	253712.8
5.385347641941668	240968.1
5.393680975275	227911.6
5.402014308608333	212076
5.410347641941666	201113
5.418764308608324	197016.5
5.427097641941675	198487.7
5.435430975275008	201074.1
5.44376430860834	206937.6
5.452014308608327	215525.1
5.460347641941659	220419.2
5.468680975274992	222455.6
5.477014308608325	220684.9
5.485430975275002	220291
5.493764308608334	219462.7
5.502097641941667	219031.6
5.510430975275	220166.1
5.518680975275005	218320.3
5.527014308608337	216114.5
5.535347641941669	207264.7
5.543680975275002	193501.2
5.552014308608335	178114
5.560430975274993	164388.3
5.568764308608326	154623.5
5.577097641941658	147441.3
5.58543097527499	142653
5.593680975274997	139696.1
5.602014308608329	137989.1
5.610347641941662	138287.1
5.618680975274994	137645.3
5.627014308608326	134650
5.635430975275003	129329.1
5.643764308608336	123688.3
5.652097641941669	119109.6
5.660430975275001	114347.5
5.668680975275008	109027.5
5.67701430860834	102969.7
5.685347641941672	97850.10000000001
5.693680975275004	94024.09
5.702097641941663	90728.33
5.710430975274996	88480.14999999999
5.718764308608328	86513.5
5.72709764194166	84814.64999999999
5.735347641941667	83320.19
5.743680975274999	81947.84
5.752014308608331	79010.45
5.760347641941664	75402.02
5.768680975274997	72792.72
5.777097641941674	71285.86
5.785430975275005	70331.03999999999
5.793764308608338	69990.45
5.802097641941671	69990.78
5.810347641941658	70114.39999999999
5.81868097527499	69863.88
5.827014308608341	69314.64
5.835347641941674	68147.50999999999
5.843680975275007	66791.41
5.852097641941665	65476.8
5.860430975274998	64742.44
5.868764308608331	64660.8
5.877097641941663	65154.14
5.885347641941668	65633.53
5.893680975275	65532
5.902014308608333	64582.5
5.910347641941666	63465.68
5.918764308608324	62798.82
5.927097641941657	62323.23
5.935430975275008	61842.05
5.94376430860834	61141.83
5.952014308608327	60227.04
5.960347641941659	58815.75
5.968680975274992	57302.1
5.977014308608325	55928.28
5.985347641941657	54588.59
5.993764308608334	53208.09
6.002097641941667	51727.02
6.010430975275	50235.64
6.018764308608332	48818.73
6.027014308608338	47627.63
6.03534764194167	46532.97
6.043680975275003	45318.46
6.052014308608335	44035.35
6.060347641941668	42680.54
6.068764308608326	41232.94
6.077097641941659	39913.92
6.085430975274991	38909.44
6.093764308608324	38166.71
6.10201430860833	37767.6
6.110347641941662	37278.16
6.118680975274994	36755.2
6.127014308608327	36101.93
6.135430975275004	35463.9
6.143764308608337	35028.1
6.152097641941669	34693.96
6.160430975275002	34524.31
6.168680975275008	34347.75
6.17701430860834	34194.6
6.185347641941672	33944
6.193680975275004	33707.97
6.202014308608337	33525.41
6.210430975274996	33482.24
6.218764308608328	33386.15
6.227097641941661	33257.91
6.235430975274993	33100.36
6.243680975274999	32972.9
6.252014308608332	32719.52
6.260347641941664	32341.8
6.268680975274997	31923.52
6.277014308608329	31610.11
6.285430975275006	31350.46
6.293764308608338	31109.3
6.302097641941671	30926.63
6.310430975275003	30636.03
6.318680975274991	30271.27
6.327014308608323	29912.7
6.335347641941675	29552.18
6.343680975275007	29188.97
6.352097641941666	28864.91
6.360430975274998	28556.09
6.368764308608331	28242
6.377097641941663	27914.55
6.385430975274995	27558.65
6.393680975275001	27170.32
6.402014308608334	26810.62
6.410347641941666	26506.02
6.418680975274999	26126.23
6.427097641941657	25668.65
6.435430975275009	25225.51
6.44376430860834	24767.71
6.452097641941673	24376.79
6.46034764194166	24079.24
6.468680975274993	23853.01
6.477014308608325	23667.04
6.485347641941658	23483.23
6.49368097527499	23299.23
6.502097641941668	23055.72
6.510430975275	22796.8
6.518764308608333	22585.92
6.527097641941665	22449.85
6.535347641941671	22297.64
6.543680975275003	22135.53
6.552014308608336	22006.74
6.560347641941668	21832.09
6.568764308608327	21646.52
6.577097641941659	21505.07
6.585430975274992	21322.69
6.593764308608324	21167.45
6.602097641941675	21037.57
6.610347641941662	20907.31
6.618680975274995	20726.8
6.627014308608327	20545.98
6.63534764194166	20310.63
6.643764308608337	20033.47
6.65209764194167	19767.01
6.660430975275002	19514.54
6.668764308608335	19269.12
6.67701430860834	19060.24
6.685347641941672	18936.65
6.693680975275005	18847.97
6.702014308608337	18803.95
6.71034764194167	18788.11
6.718764308608329	18824.08
6.727097641941661	18793.57
6.735430975274994	18748.01
6.743764308608326	18704.91
6.752014308608332	18656.01
6.760347641941665	18597.72
6.768680975274997	18565.23
6.777014308608329	18517.09
6.785430975275006	18454.03
6.793764308608339	18411.68
6.802097641941671	18351.56
6.810430975275004	18270.37
6.818764308608336	18145.59
6.827014308608324	18029.85
6.835347641941675	17868.32
6.843680975275007	17673.57
6.852014308608339	17498.11
6.860430975274999	17317.4
6.868764308608331	17135.76
6.877097641941663	16999.27
6.885430975274995	16875.47
6.893680975275002	16761.56
6.902014308608334	16688.49
6.910347641941667	16608.92
6.918680975274999	16520.6
6.927014308608332	16406.94
6.93543097527499	16293.61
6.943764308608341	16166.3
6.952097641941673	16020.25
6.960430975275006	15911.68
6.968680975274993	15784.87
6.977014308608326	15656.39
6.985347641941658	15585.08
6.993680975274991	15523.14
7.002097641941668	15481.12
7.010430975275001	15463.27
7.018764308608333	15442.15
7.027097641941666	15398.57
7.035430975274998	15343.77
7.043680975275004	15236.79
7.052014308608336	15111.75
7.060347641941669	14977.86
7.068680975275001	14840.25
7.07709764194166	14702.74
7.085430975274992	14552.53
7.093764308608325	14457.22
7.102097641941657	14367.48
7.110347641941663	14282.6
7.118680975274995	14249.05
7.127014308608328	14210.46
7.13534764194166	14172.98
7.143680975274993	14170.3
7.15209764194167	14138
7.160430975275003	14105.67
7.168764308608335	14075.24
7.177097641941668	14035.48
7.185347641941673	13958.89
7.193680975275005	13858.39
7.202014308608338	13758.94
7.21034764194167	13641.53
7.218680975275003	13503.63
7.227097641941662	13387.51
7.235430975274994	13271.1
7.243764308608327	13176.44
7.252097641941659	13131.49
7.260347641941665	13066.19
7.268680975274997	13005.04
7.277014308608329	12953.96
7.285347641941662	12882.36
7.293764308608339	12807.67
7.302097641941672	12756.87
7.310430975275004	12729.39
7.318764308608337	12717.59
7.327014308608324	12727.62
7.335347641941657	12743.95
7.343680975275007	12736.81
7.35201430860834	12741.76
7.360347641941672	12746.29
7.368764308608331	12741.98
7.377097641941663	12741.98
7.385430975274996	12745.17
7.393764308608328	12722.73
7.402014308608335	12688
7.410347641941667	12648.26
7.418680975275	12625.05
7.427014308608332	12584.06
7.435347641941664	12555.24
7.443764308608341	12525.36
7.452097641941674	12491.41
7.460430975275006	12480.35
7.468764308608339	12454.19
7.477014308608326	12407.74
7.485347641941659	12390.89
7.493680975274991	12355.39
7.502014308608324	12317.24
7.510430975275001	12249.04
7.518764308608334	12175.56
7.527097641941666	12069.57
7.535430975274998	11933.75
7.543680975275004	11800.61
7.552014308608337	11690.67
7.560347641941669	11608.64
7.568680975275002	11536.92
7.577014308608334	11517.55
7.585430975274993	11506.68
7.593764308608325	11514.03
7.602097641941658	11563.41
7.610430975275008	11630.07
7.618680975274996	11718.4
7.627014308608328	11870.69
7.635347641941661	12023.16
7.643680975274993	12173.26
7.652014308608326	12342.75
7.660430975275003	12440.72
7.668764308608336	12489.98
7.677097641941668	12513.64
7.685430975275001	12530.18
7.693680975275006	12522.32
7.702014308608338	12506.77
7.710347641941671	12508.64
7.718680975275003	12487.77
7.727097641941662	12453.87
7.735430975274995	12436.64
7.743764308608327	12404.21
7.75209764194166	12355.36
7.760347641941665	12310.17
7.768680975274997	12257.23
7.77701430860833	12175.14
7.785347641941662	12105.62
7.793680975274995	12022.98
7.802097641941672	11948.38
7.810430975275005	11870.61
7.818764308608337	11824.54
7.82709764194167	11782.27
7.835347641941657	11754.24
7.843680975275008	11785.42
7.85201430860834	11852.26
7.860347641941673	11936.53
7.868680975275005	12057.2
7.877097641941664	12175.37
7.885430975274996	12306.52
7.893764308608329	12486.6
7.902097641941661	12655.74
7.910347641941668	12833.56
7.918680975275	13031.3
7.927014308608332	13252.05
7.935347641941664	13450.97
7.943764308608324	13619.26
7.952097641941674	13733.89
7.960430975275007	13752.14
7.968764308608339	13694.51
7.977014308608327	13571.16
7.985347641941659	13409.38
7.993680975274992	13217.18
8.002014308608324	13033.37
8.010347641941674	12877.67
8.018764308608333	12757.9
8.027097641941666	12646.74
8.035430975274998	12574.97
8.043764308608331	12518.65
8.052014308608337	12481.84
8.06034764194167	12471.85
8.068680975275001	12459.78
8.077014308608334	12426.01
8.085347641941667	12399.56
8.093764308608325	12325.72
8.102097641941658	12241.8
8.110430975274991	12151.08
8.118764308608341	12047.48
8.127014308608329	11970.56
8.13534764194166	11930.43
8.143680975274993	11959.62
8.152014308608326	12014.41
8.160430975275004	12081.81
8.168764308608335	12169.78
8.177097641941668	12246.52
8.185430975275001	12302.66
8.193764308608333	12353.12
8.202014308608339	12386.54
8.21034764194167	12421.21
8.218680975275003	12455.15
8.227014308608336	12506.84
8.235430975274994	12561.08
8.243764308608327	12615.26
8.25209764194166	12686.73
8.260430975274993	12711.32
8.268680975274998	12716.04
8.277014308608329	12707.02
8.285347641941662	12685.75
8.293680975274995	12659.1
8.302014308608328	12645.52
8.310430975275004	12611.35
8.318764308608337	12591.73
8.32709764194167	12573.19
8.335430975275003	12539.37
8.343680975275008	12485.41
8.352014308608341	12406.5
8.360347641941672	12315.2
8.368680975275005	12223.01
8.377097641941663	12105.05
8.385430975274996	12031.95
8.393764308608329	11972.72
8.402097641941662	11934.81
8.410430975274995	11893.84
8.418680975275	11859.71
8.427014308608332	11824.32
8.435347641941664	11841.3
8.443680975274997	11837.59
8.452097641941675	11848.47
8.460430975275006	11867.23
8.468764308608339	11881.07
8.477097641941672	11868.94
8.48534764194166	11849.42
8.493680975274991	11816.16
8.502014308608324	11763.29
8.510347641941657	11679.11
8.518680975275007	11590.23
8.527097641941666	11471.26
8.535430975274998	11321.83
8.543764308608331	11187.52
8.552097641941664	11055.84
8.56034764194167	10936.72
8.568680975275003	10848.26
8.577014308608334	10791.88
8.585347641941667	10766.12
8.593764308608325	10751.03
8.602097641941658	10796.33
8.610430975274991	10852.11
8.618764308608341	10935.9
8.627097641941674	11072.02
8.635347641941662	11216.56
8.643680975274993	11381.86
8.652014308608326	11553.4
8.660347641941659	11753.57
8.668764308608337	11930.41
8.677097641941668	12059.92
8.685430975275001	12143.46
8.693764308608333	12154.02
8.702014308608339	12091
8.710347641941672	11976.25
8.718680975275003	11827.89
8.727014308608336	11664.34
8.735347641941669	11534.65
8.743764308608327	11422.73
8.75209764194166	11325.15
8.760430975274993	11269.05
8.768764308608326	11213.82
8.777014308608331	11169.57
8.785347641941662	11106.72
8.793680975274995	11055.97
8.802014308608328	10983.15
8.810430975275006	10912.3
8.818764308608337	10858.02
8.82709764194167	10806.33
8.835430975275003	10733.38
8.843764308608336	10652.97
8.852014308608341	10546.04
8.860347641941674	10415.35
8.868680975275005	10253.73
8.877014308608338	10103.63
8.885430975274996	9951.576999999999
8.893764308608329	9794.27
8.902097641941662	9660.004000000001
8.910430975274995	9532.569
8.918680975275	9427.394
8.927014308608333	9341.162
8.935347641941664	9294.700999999999
8.943680975274997	9259.848
8.95201430860833	9252.102000000001
8.960430975275008	9255.290999999999
8.968764308608339	9275.995999999999
8.977097641941672	9289.052
8.985430975275005	9290.504000000001
8.993680975274993	9297.123
9.002014308608324	9293.023999999999
9.010347641941657	9270.566000000001
9.018680975275007	9246.598
9.02701430860834	9238.569
9.035430975274998	9228.808000000001
9.043764308608331	9228.403
9.052097641941664	9214.634
9.060430975274997	9200.477999999999
9.068680975275003	9172.553
9.077014308608335	9128.998
9.085347641941667	9078.931
9.093680975274999	9009.415999999999
9.102097641941658	8925.317999999999
9.110430975274991	8828.994000000001
9.118764308608323	8757.762000000001
9.127097641941674	8669.857
9.135347641941662	8588.141
9.143680975274993	8515.683000000001
9.152014308608326	8452.25
9.160347641941659	8385.478999999999
9.168680975274992	8322.066999999999
9.177097641941668	8278.189
9.185430975275001	8231.692999999999
9.193764308608333	8189.604
9.202097641941666	8149.53
9.210347641941672	8113.443
9.218680975275005	8089.382
9.227014308608336	8056.47
9.235347641941669	8028.63
9.243680975275002	8008.485
9.25209764194166	7984.68
9.260430975274993	7968.012
9.268764308608326	7953.026
9.277097641941658	7969.248
9.285347641941664	7980.825
9.293680975274995	7990.226
9.302014308608328	8012.873
9.310347641941661	8024.067
9.318764308608339	8031.999
9.32709764194167	8022.739
9.335430975275003	8034.272
9.343764308608336	8018.998
9.352014308608343	7983.609
9.360347641941674	7954.811
9.368680975275007	7918.847
9.377014308608338	7884.999
9.385347641941671	7858.143
9.393764308608329	7838.14
9.402014308608337	7816.865
