# Supplementary material for: Correlated insulator in the kagome flat band of a two-dimensional electrostatic crystal
Source: Nat Phys. 2026 May 11;22(7):1079–86. doi: 10.1038/s41567-026-03291-7 (PMC13423788; doi:10.1038/s41567-026-03291-7)
Supplement: Supplementary file 4 — Source data for Fig. 4b–d. [file 41567_2026_3291_MOESM4_ESM.zip › SourceData_Fig4/Data_Fig4b.txt]

0.35K
Filling	Rxx
1.068722641941668	31516710
1.07706430860833	29143410
1.085414308608329	25523300
1.093755975275	23023340
1.10209764194167	23316670
1.110347641941667	31051930
1.118689308608328	28163380
1.127030975274999	22027510
1.135380975274999	19660000
1.143722641941669	21442500
1.152072641941669	27613410
1.16041430860833	42259990
1.168755975275001	62973120
1.177105975275	41879980
1.185347641941668	24077770
1.193697641941668	14794310
1.202039308608329	11270590
1.210380975275	9013008
1.218730975274999	6004307
1.22707264194167	3839490
1.235414308608331	3325993
1.243764308608331	3818684
1.252005975274998	4881905
1.260355975274998	5668741
1.268697641941669	7129086
1.27703930860833	11476650
1.285389308608329	11719970
1.293730975275	6951429
1.302072641941662	2456473
1.31042264194167	1203522
1.318764308608332	780346.5
1.327014308608328	574222.7
1.335355975274999	492713.3
1.34369764194167	479516.9
1.352047641941669	473641.5
1.360389308608331	452137.4
1.36873930860833	433006.5
1.377080975275001	430930.1
1.385422641941662	449036.2
1.393772641941661	473211.4
1.402014308608329	489943.1
1.410355975275	485270
1.418705975275	467255.3
1.42704764194167	435088
1.43539764194167	396048.4
1.443739308608331	354638.8
1.452080975275002	321861.8
1.460430975275001	299929.4
1.468672641941669	283260.8
1.477022641941669	273168.4
1.48536430860833	273690
1.493705975275001	286241.1
1.502055975275	321523.3
1.510397641941671	352980.1
1.518739308608332	354235.3
1.527089308608331	322403.2
1.535430975275002	280689
1.543680975274999	253156
1.55202264194167	229007.1
1.560364308608331	209502.3
1.56871430860833	194966.6
1.577055975275001	188432.6
1.585397641941662	188374.1
1.593747641941662	188955.8
1.602089308608333	191725.9
1.610439308608332	195745.9
1.618680975275	194319.2
1.62702264194167	189087
1.63537264194167	179903.7
1.643714308608331	170585.9
1.652064308608331	161787
1.660405975275002	152329
1.668747641941663	143205.3
1.677097641941663	132919.4
1.68533930860833	123229.8
1.693680975275001	116436.3
1.702030975275	112066.1
1.710372641941662	108488.9
1.718722641941671	105908.2
1.727064308608332	105040.1
1.735405975275003	104973.9
1.743755975275002	106649.8
1.752097641941663	108985
1.760347641941669	111189.1
1.768689308608331	111971.1
1.777030975275001	110588.5
1.785380975275001	106349.7
1.793722641941662	100195.4
1.802064308608333	94239.64
1.810414308608332	89675.44
1.818755975275003	85931.56
1.827105975275003	83381.48
1.83534764194167	80917.91
1.843689308608332	78016.75999999999
1.852039308608331	74964.5
1.860380975275002	72109.27
1.868722641941663	70491.41
1.877072641941663	70091.24000000001
1.885414308608333	70502.64
1.893764308608333	71652.60000000001
1.902005975275001	73531.89
1.910347641941662	76097.11
1.918697641941662	78328.88
1.927039308608332	79490.77
1.935389308608332	78804.19
1.943730975275002	75844.60000000001
1.952072641941664	71310.71000000001
1.960422641941663	67427.75
1.968764308608334	64785.3
1.977005975275002	63540.19
1.985355975275001	63606.09
1.993697641941663	64845.83
2.002047641941662	66771.55
2.010389308608333	68390.31
2.018730975275004	69062
2.027080975275003	68850.14999999999
2.035422641941664	68420.14999999999
2.043764308608335	68451.28
2.052014308608332	68541.85000000001
2.060355975275002	68654.02
2.068705975275002	68849.86
2.077047641941663	69173.27
2.085389308608334	69284.17
2.093739308608333	69163.53999999999
2.102080975274995	68571.49000000001
2.110430975275003	66918.3
2.118672641941662	64695.06
2.127014308608333	62626.79
2.135364308608332	61686.3
2.143705975275003	61663.88
2.152047641941664	61750.12
2.160397641941664	61330.14
2.168739308608334	60139.12
2.177089308608334	58507.31
2.185430975274995	56822.99
2.193672641941663	55320.53
2.202022641941663	53911.83
2.210364308608333	52808.61
2.218714308608333	51952.28
2.227055975275003	51029.95
2.235397641941665	50112.48
2.243747641941664	49461.19
2.252089308608335	48921.71
2.260430975274996	48618.9
2.268680975275002	48814.34
2.277022641941663	49369.12
2.285372641941663	49974.77
2.293714308608334	50253.74
2.302055975274995	50127.64
2.310405975274995	49188.82
2.318747641941665	47585.69
2.327089308608336	45977.82
2.335339308608332	44577.93
2.343680975275003	43211.46
2.352030975275003	41811.63
2.360372641941664	40675.82
2.368714308608335	39929.28
2.377064308608334	39835.22
2.385405975274996	40601.35
2.393755975274996	42005.96
2.402097641941666	43785.65
2.410339308608334	45153.43
2.418689308608333	45344.51
2.427030975275004	44760.71
2.435372641941665	43963.44
2.443722641941665	43327.23
2.452064308608335	42749.2
2.460414308608335	42241.57
2.468755975274996	41603.96
2.477097641941667	40715.57
2.485347641941663	39849.96
2.493689308608334	39299.61
2.502039308608334	39166.1
2.510380975274995	39283.55
2.518722641941666	39690.62
2.527072641941665	40049.44
2.535414308608336	40557.99
2.543755975274997	41522.08
2.552005975275003	42967.18
2.560347641941664	44885.12
2.568697641941664	46533.04
2.577039308608335	47643.37
2.585380975274996	48086.4
2.593730975274996	48021.67
2.602072641941666	47706.96
2.610414308608337	47384.53
2.618764308608336	47070.44
2.627005975274995	46783.8
2.635355975275004	46350.18
2.643697641941665	45585.75
2.652039308608336	44668.82
2.660389308608335	43856.33
2.668730975274997	43345.83
2.677080975274996	43327
2.685422641941667	43661.49
2.693764308608328	44052.44
2.702014308608334	43990
2.710355975274996	43518.31
2.718697641941666	42771.52
2.727047641941666	42005.05
2.735389308608336	41691.67
2.743739308608336	42068.6
2.752080975274997	42675.19
2.760422641941668	43426.99
2.768672641941665	44061.16
2.777014308608335	44733.28
2.785364308608335	45359.81
2.793705975274996	46078.93
2.802047641941667	46500.24
2.810397641941666	46706.72
2.818739308608337	46543.07
2.827080975274998	45675.27
2.835430975274998	44448.25
2.843672641941665	43179.75
2.852022641941665	41949.87
2.860364308608336	40695.03
2.868705975274997	39593.78
2.877055975274997	38617.66
2.885397641941667	37801.47
2.893739308608328	37013.2
2.902089308608328	36356.01
2.910430975274999	35927.89
2.918680975274995	35646.67
2.927022641941666	35379.78
2.935364308608337	35204.82
2.943714308608336	35113.8
2.952055975274997	35097.36
2.960405975274997	35111.33
2.968747641941668	35522.45
2.977089308608329	36022.42
2.985439308608329	36542.44
2.993680975274996	37071.8
3.002030975274996	37343.79
3.010372641941666	37195.99
3.018714308608337	36733.3
3.027064308608337	36049.19
3.035405975274998	35502.6
3.043747641941668	35169.49
3.052097641941669	34954.53
3.060339308608336	35029.76
3.068689308608335	35645.47
3.077030975274997	36485.24
3.085372641941667	37471.22
3.093722641941667	38633.52
3.102064308608329	40245.09
3.110405975274999	41851.15
3.118755975274999	43076.97
3.12709764194167	43935.03
3.135347641941666	44536.95
3.143689308608336	44835.92
3.152030975274998	44604.83
3.160380975274998	43648.79
3.168722641941668	42136.25
3.177072641941668	40532.45
3.185414308608329	39503.47
3.193755975275	39349.17
3.202105975274999	40153.27
3.210347641941667	41391.13
3.218689308608329	42604.49
3.227039308608337	43619.9
3.235380975274999	44517.29
3.243730975274998	45317.88
3.252072641941669	46085.21
3.26041430860833	46788.13
3.26876430860833	47186.37
3.277005975274998	47555.5
3.285355975274997	47769.29
3.293697641941668	47994.8
3.302039308608329	47932.49
3.310389308608328	47785.37
3.318730975274999	47752.52
3.32707264194167	47854.02
3.335422641941669	48091.45
3.343764308608331	48499.37
3.352014308608337	49503.56
3.360355975274998	50879.07
3.368697641941669	52077.25
3.377047641941668	52777.9
3.38538930860833	53179.66
3.393730975275	53385.29
3.402080975275	53620
3.41042264194167	54060.63
3.41877264194167	55077.15
3.427014308608328	56027.49
3.435355975274999	56460.69
3.443705975274999	56397.12
3.452047641941669	56118.58
3.460397641941669	55891.38
3.46873930860833	55558.64
3.477080975275001	55615.05
3.485430975275	55630.1
3.493672641941668	56283.6
3.502014308608329	57467.9
3.510364308608329	59266.4
3.518705975274999	61109.24
3.527055975274999	62509.54
3.53539764194167	63416.4
3.543739308608331	63265.44
3.55208930860833	62606.54
3.560430975275001	61373.99
3.568680975274998	60060.41
3.577022641941668	59341.86
3.58536430860833	59160.62
3.593714308608329	59194.23
3.602055975275	58918.34
3.61039764194167	57578.27
3.61874764194167	55466.43
3.627089308608332	53495.31
3.635439308608331	52588.16
3.643680975274999	52747
3.652022641941669	53504.84
3.660372641941669	54449.97
3.66871430860833	55029.45
3.677055975275001	55580.27
3.685405975275001	56616.72
3.693747641941662	58397.02
3.702097641941662	60112.38
3.710339308608329	61083.6
3.718680975275	61738.05
3.727030975274999	62734.2
3.73537264194167	64045.25
3.74372264194167	65259.1
3.752064308608331	66817.58
3.760405975275002	69082
3.768755975275001	71740.39999999999
3.777097641941662	74539.98
3.78533930860833	76100.56
3.79368930860833	76503.73
3.802030975275001	76381.60000000001
3.810380975275	76015.84
3.818722641941671	76814.12
3.827064308608332	78241.10000000001
3.835414308608331	79801.98
3.843755975275002	81296.13
3.852097641941663	82447.02
3.86034764194167	84045.28
3.868689308608331	86146.28
3.87703930860833	89621.36
3.885380975275001	93731.75999999999
3.893722641941662	97217.10000000001
3.902072641941662	100153.9
3.910414308608333	102480.5
3.918764308608332	105169.9
3.927005975275	107026.6
3.935347641941671	108010.2
3.94369764194167	108727.2
3.952039308608331	108237.3
3.960380975275002	108578.7
3.968730975275002	109926.8
3.977072641941663	113423.1
3.985422641941662	119142.2
3.993764308608333	127431.5
4.002005975275001	137020.9
4.010355975275001	146411.2
4.018697641941662	152311.7
4.027047641941671	156920.4
4.035389308608332	162962.3
4.043730975275002	170115
4.052080975275002	174925.2
4.060422641941663	180232.6
4.068764308608333	186228.3
4.07701430860833	197482.6
4.085355975275002	215910.5
4.093705975275	235791
4.102047641941662	246601.2
4.110389308608333	242813.1
4.118739308608332	230613.5
4.127080975275003	219926.7
4.135422641941664	212481.4
4.14367264194167	211829.3
4.152014308608331	215698.4
4.160364308608331	224660.2
4.168705975275001	234513.2
4.177047641941663	238770.7
4.185397641941663	242357.4
4.193739308608333	248688.8
4.202089308608333	256640.1
4.210430975275004	260616
4.218672641941662	254025
4.227022641941661	239397.2
4.235364308608332	222135
4.243705975275002	210114.7
4.252055975275002	205647.9
4.260397641941664	203880
4.268747641941664	202617.5
4.277089308608334	202006.2
4.285430975274995	207802.5
4.293680975275001	217761.7
4.302022641941663	224038
4.310372641941662	224474
4.318714308608333	222058.1
4.327055975275004	224649.9
4.335405975275004	233139.5
4.343747641941665	242303.4
4.352089308608335	252247.3
4.360339308608332	260555.5
4.368680975275002	268621.6
4.377030975275002	282681
4.385372641941663	297535.6
4.393714308608334	306177.3
4.402064308608333	306158.4
4.410405975274995	303006.3
4.418747641941666	297026.3
4.427097641941665	295754.9
4.435339308608333	303213.6
4.443689308608333	311485.5
4.452030975275003	324377.5
4.460372641941664	344265.2
4.468722641941664	376611
4.477064308608334	423345.1
4.485414308608334	445154
4.493755975274995	427217.9
4.502097641941666	384685.9
4.510347641941662	349807.2
4.518689308608334	329388.6
4.527030975275004	319228.2
4.535380975275004	313798.2
4.543722641941665	307826
4.552072641941664	305265.8
4.560414308608335	302379.5
4.568755975274996	306398.2
4.577105975274996	327536.6
4.585347641941663	361638.8
4.593697641941663	403078.4
4.602039308608333	426434
4.610380975274995	423762.6
4.618730975275004	406730.5
4.627072641941665	390315.5
4.635414308608336	376842.9
4.643764308608335	357836.3
4.652005975275003	339914.4
4.660355975275003	326611.9
4.668697641941664	321870.1
4.677039308608334	329230.3
4.685389308608334	349092.2
4.693730975274995	366751.1
4.702072641941666	374417.7
4.710422641941665	373958.4
4.718764308608336	390092.4
4.727014308608333	423565.3
4.735355975275004	467897.6
4.743697641941665	498527.9
4.752047641941665	486702.5
4.760389308608335	445804.4
4.768739308608335	392367
4.777080975274997	353508.7
4.785422641941667	329473.4
4.793772641941667	311143.6
4.802014308608334	305249.7
4.810355975274995	301451.6
4.818705975274995	292562.5
4.827047641941665	285063.3
4.835397641941665	280708.7
4.843739308608336	291659.3
4.852080975274998	299108.6
4.860430975274997	296310.5
4.868672641941664	294953.1
4.877022641941664	301775.3
4.885364308608334	327109.4
4.893705975274996	385153.8
4.902055975274996	445523.6
4.910397641941666	492023.6
4.918739308608337	502235.9
4.927089308608336	509024.7
4.935430975274998	499240.1
4.943680975275003	476433.1
4.952022641941666	493682.7
4.960364308608336	535918.7
4.968714308608336	615294.7
4.977055975274997	719739.2
4.985397641941667	892924.7
4.993747641941667	1172496
5.002089308608328	1532000
5.010439308608337	1819098
5.018680975274995	1791950
5.027022641941667	1440970
5.035372641941666	996349.1
5.043714308608337	723121.3
5.052064308608336	596446.6
5.060405975274997	551100.9
5.068747641941668	579618.1
5.077097641941667	667960
5.085339308608335	819306.4
5.093680975274996	1034284
5.102030975274996	1217858
5.110372641941666	1305120
5.118722641941666	1217706
5.127064308608337	1059164
5.135405975274998	918979.6
5.143755975274997	821806.2
5.152097641941668	743049.9
5.160347641941665	661243.6
5.168689308608336	600483
5.177030975274997	576345.9
5.185380975274997	562157.4
5.193722641941667	561333.3
5.202064308608328	546283.3
5.210414308608328	539278.8
5.218755975274998	554141.7
5.227105975274998	571166.1
5.235347641941666	621970.7
5.243680975274998	643487.4
5.252014308608331	601016.1
5.260347641941664	519431.5
5.268764308608341	455983.4
5.277097641941673	442715.3
5.285430975275005	453334.7
5.293764308608338	473049.8
5.302014308608325	477062.5
5.310347641941657	464294.5
5.31868097527499	463867.8
5.327014308608341	485574.3
5.335347641941674	525108.7
5.343764308608332	557097.1
5.352097641941665	540718.1
5.360430975274998	504115.9
5.36876430860833	464387.1
5.377014308608336	436881.2
5.385347641941668	406909.1
5.393680975275	363771.3
5.402014308608333	331575
5.410347641941666	316333.7
5.418764308608324	319934.9
5.427097641941675	338715.5
5.435430975275008	363637.2
5.44376430860834	399176.8
5.452014308608327	430719.8
5.460347641941659	447148.8
5.468680975274992	429213.7
5.477014308608325	390266.8
5.485430975275002	352695.3
5.493764308608334	322403.9
5.502097641941667	309970.3
5.510430975275	310620.8
5.518680975275005	324274.8
5.527014308608337	342153
5.535347641941669	354825.3
5.543680975275002	359126.1
5.552014308608335	342116.6
5.560430975274993	322028.3
5.568764308608326	302604.7
5.577097641941658	288729.3
5.58543097527499	279438
5.593680975274997	266129.5
5.602014308608329	252086.6
5.610347641941662	236919
5.618680975274994	221048.2
5.627014308608326	206652.6
5.635430975275003	194737.6
5.643764308608336	186395
5.652097641941669	178250.8
5.660430975275001	169980.6
5.668680975275008	161339.5
5.67701430860834	153756.9
5.685347641941672	148104.3
5.693680975275004	145497.1
5.702097641941663	146450.6
5.710430975274996	149088.2
5.718764308608328	150713.2
5.72709764194166	151475
5.735347641941667	150542.1
5.743680975274999	147714.9
5.752014308608331	143612.6
5.760347641941664	139226.8
5.768680975274997	136363.7
5.777097641941674	135430.2
5.785430975275005	135193.3
5.793764308608338	134872.8
5.802097641941671	133534.4
5.810347641941658	131502.3
5.81868097527499	127815.3
5.827014308608341	124596.5
5.835347641941674	122065
5.843680975275007	119976.8
5.852097641941665	119417.2
5.860430975274998	118615.2
5.868764308608331	117435
5.877097641941663	115231.7
5.885347641941668	112832.4
5.893680975275	111395.4
5.902014308608333	109272
5.910347641941666	107283.3
5.918764308608324	105542.6
5.927097641941657	103725.2
5.935430975275008	101934.5
5.94376430860834	99613.98
5.952014308608327	96446.06
5.960347641941659	93215.89999999999
5.968680975274992	90334.05
5.977014308608325	88007.42999999999
5.985347641941657	85844.78999999999
5.993764308608334	83612.14999999999
6.002097641941667	81688.39
6.010430975275	80289.74000000001
6.018764308608332	79078.03999999999
6.027014308608338	78340.3
6.03534764194167	76903.03999999999
6.043680975275003	74964.23
6.052014308608335	73202.28
6.060347641941668	72219.7
6.068764308608326	71981.42999999999
6.077097641941659	72803.16
6.085430975274991	74021.42
6.093764308608324	75079.77
6.10201430860833	74454.60000000001
6.110347641941662	72117.25
6.118680975274994	69595.44
6.127014308608327	68046.37
6.135430975275004	67567.25
6.143764308608337	67940.74000000001
6.152097641941669	68211.49000000001
6.160430975275002	67522.66
6.168680975275008	65505.03
6.17701430860834	63284.15
6.185347641941672	61450.64
6.193680975275004	59638.98
6.202014308608337	57877.35
6.210430975274996	55608.96
6.218764308608328	53168.46
6.227097641941661	50935.62
6.235430975274993	48904.1
6.243680975274999	47102.94
6.252014308608332	45110.71
6.260347641941664	43390.7
6.268680975274997	42210.48
6.277014308608329	41263.1
6.285430975275006	40437.86
6.293764308608338	39490.77
6.302097641941671	38443.43
6.310430975275003	37376.53
6.318680975274991	36570.83
6.327014308608323	35964.75
6.335347641941675	35473.27
6.343680975275007	35049.99
6.352097641941666	34784.49
6.360430975274998	34526.06
6.368764308608331	34276.62
6.377097641941663	33954.98
6.385430975274995	33696.79
6.393680975275001	33374.19
6.402014308608334	32992.57
6.410347641941666	32572.92
6.418680975274999	32230.74
6.427097641941657	31875.84
6.435430975275009	31471.54
6.44376430860834	31099.07
6.452097641941673	30693.69
6.46034764194166	30108.44
6.468680975274993	29511.14
6.477014308608325	28788.8
6.485347641941658	28041.31
6.49368097527499	27390.72
6.502097641941668	26793.15
6.510430975275	26230.54
6.518764308608333	25657.84
6.527097641941665	25147.06
6.535347641941671	24636.89
6.543680975275003	24118.11
6.552014308608336	23738.63
6.560347641941668	23410.69
6.568764308608327	23150.53
6.577097641941659	22948.49
6.585430975274992	22758.3
6.593764308608324	22519.74
6.602097641941675	22271.38
6.610347641941662	22021.29
6.618680975274995	21722.57
6.627014308608327	21369.7
6.63534764194166	21069.41
6.643764308608337	20784.26
6.65209764194167	20572.04
6.660430975275002	20372.07
6.668764308608335	20168.35
6.67701430860834	19886.74
6.685347641941672	19577.68
6.693680975275005	19306.98
6.702014308608337	19053.47
6.71034764194167	18823.59
6.718764308608329	18656.27
6.727097641941661	18533.02
6.735430975274994	18420.57
6.743764308608326	18321.19
6.752014308608332	18262.92
6.760347641941665	18170.78
6.768680975274997	18100.32
6.777014308608329	18068.37
6.785430975275006	18022.02
6.793764308608339	17951.07
6.802097641941671	17878.12
6.810430975275004	17795.88
6.818764308608336	17676.93
6.827014308608324	17537.38
6.835347641941675	17408.74
6.843680975275007	17250.3
6.852014308608339	17084.03
6.860430975274999	16889.23
6.868764308608331	16625.38
6.877097641941663	16323.67
6.885430975274995	16082.19
6.893680975275002	15862.27
6.902014308608334	15686.54
6.910347641941667	15554.45
6.918680975274999	15417.97
6.927014308608332	15280.26
6.93543097527499	15132.12
6.943764308608341	15005.78
6.952097641941673	14888.38
6.960430975275006	14774.81
6.968680975274993	14723.23
6.977014308608326	14660.4
6.985347641941658	14614.49
6.993680975274991	14590.01
7.002097641941668	14588.17
7.010430975275001	14578.35
7.018764308608333	14576.61
7.027097641941666	14594.74
7.035430975274998	14604.03
7.043680975275004	14598.39
7.052014308608336	14604
7.060347641941669	14629.34
7.068680975275001	14569.92
7.07709764194166	14513.94
7.085430975274992	14422.16
7.093764308608325	14340.3
7.102097641941657	14257.9
7.110347641941663	14184.33
7.118680975274995	14086.57
7.127014308608328	13953.85
7.13534764194166	13824.22
7.143680975274993	13679.38
7.15209764194167	13548.84
7.160430975275003	13427.43
7.168764308608335	13339.85
7.177097641941668	13237.5
7.185347641941673	13129.37
7.193680975275005	13050.51
7.202014308608338	12968.35
7.21034764194167	12891.67
7.218680975275003	12830.55
7.227097641941662	12780.2
7.235430975274994	12742.53
7.243764308608327	12720.34
7.252097641941659	12727.97
7.260347641941665	12740.67
7.268680975274997	12768.34
7.277014308608329	12834.26
7.285347641941662	12886.27
7.293764308608339	12915.32
7.302097641941672	12910.64
7.310430975275004	12890.69
7.318764308608337	12839.53
7.327014308608324	12789.59
7.335347641941657	12748.9
7.343680975275007	12715.66
7.35201430860834	12681.68
7.360347641941672	12654.91
7.368764308608331	12599.55
7.377097641941663	12503.1
7.385430975274996	12382.31
7.393764308608328	12234.36
7.402014308608335	12074.28
7.410347641941667	11915.25
7.418680975275	11797.17
7.427014308608332	11697.38
7.435347641941664	11616.86
7.443764308608341	11567.01
7.452097641941674	11551.93
7.460430975275006	11530.83
7.468764308608339	11523.93
7.477014308608326	11545.61
7.485347641941659	11553.27
7.493680975274991	11575.62
7.502014308608324	11577.82
7.510430975275001	11552.8
7.518764308608334	11514.38
7.527097641941666	11468.96
7.535430975274998	11424.62
7.543680975275004	11383.43
7.552014308608337	11380.4
7.560347641941669	11383.14
7.568680975275002	11388.2
7.577014308608334	11429.02
7.585430975274993	11472.25
7.593764308608325	11516.7
7.602097641941658	11581.98
7.610430975275008	11625.37
7.618680975274996	11634.3
7.627014308608328	11647.07
7.635347641941661	11622.24
7.643680975274993	11601.87
7.652014308608326	11567.25
7.660430975275003	11554.3
7.668764308608336	11566.67
7.677097641941668	11593.64
7.685430975275001	11621.88
7.693680975275006	11687.42
7.702014308608338	11752.62
7.710347641941671	11818.47
7.718680975275003	11900.78
7.727097641941662	11979.72
7.735430975274995	12052.57
7.743764308608327	12167.27
7.75209764194166	12294.38
7.760347641941665	12429.1
7.768680975274997	12587.49
7.77701430860833	12742.52
7.785347641941662	12912.06
7.793680975274995	13105.59
7.802097641941672	13269.84
7.810430975275005	13407.17
7.818764308608337	13497.63
7.82709764194167	13595.25
7.835347641941657	13648.07
7.843680975275008	13652.61
7.85201430860834	13658.69
7.860347641941673	13633.48
7.868680975275005	13581.21
7.877097641941664	13553.33
7.885430975274996	13492.86
7.893764308608329	13442.97
7.902097641941661	13375.77
7.910347641941668	13324.73
7.918680975275	13249.86
7.927014308608332	13179.45
7.935347641941664	13086.95
7.943764308608324	13033.69
7.952097641941674	12957.7
7.960430975275007	12893.19
7.968764308608339	12836.37
7.977014308608327	12788.14
7.985347641941659	12697.39
7.993680975274992	12587
8.002014308608324	12448.37
8.010347641941674	12288.9
8.018764308608333	12121.04
8.027097641941666	11953.17
8.035430975274998	11776.65
8.043764308608331	11656.51
8.052014308608337	11538.16
8.06034764194167	11464.57
8.068680975275001	11420.77
8.077014308608334	11400.97
8.085347641941667	11379.37
8.093764308608325	11388.74
8.102097641941658	11426
8.110430975274991	11466.37
8.118764308608341	11540.41
8.127014308608329	11619.36
8.13534764194166	11730.84
8.143680975274993	11834.08
8.152014308608326	11928.84
8.160430975275004	11997.79
8.168764308608335	12089.68
8.177097641941668	12173.08
8.185430975275001	12270.64
8.193764308608333	12409.97
8.202014308608339	12553.87
8.21034764194167	12711.66
8.218680975275003	12852.48
8.227014308608336	12998.06
8.235430975274994	13114.71
8.243764308608327	13241.66
8.25209764194166	13357.07
8.260430975274993	13488.52
8.268680975274998	13586.22
8.277014308608329	13665.94
8.285347641941662	13760.22
8.293680975274995	13828.42
8.302014308608328	13879.08
8.310430975275004	13940.18
8.318764308608337	13957.91
8.32709764194167	13974.92
8.335430975275003	14013.27
8.343680975275008	14067.08
8.352014308608341	14108.26
8.360347641941672	14132.1
8.368680975275005	14184.07
8.377097641941663	14188.08
8.385430975274996	14187.58
8.393764308608329	14092.71
8.402097641941662	13976.68
8.410430975274995	13775.31
8.418680975275	13536.48
8.427014308608332	13304.7
8.435347641941664	13104.61
8.443680975274997	12949.72
8.452097641941675	12822.65
8.460430975275006	12747.82
8.468764308608339	12721.83
8.477097641941672	12674.9
8.48534764194166	12582.75
8.493680975274991	12487.59
8.502014308608324	12369.54
8.510347641941657	12242.29
8.518680975275007	12148.43
8.527097641941666	12048.62
8.535430975274998	11950.67
8.543764308608331	11838
8.552097641941664	11754.21
8.56034764194167	11656.66
8.568680975275003	11564.64
8.577014308608334	11493.64
8.585347641941667	11422.9
8.593764308608325	11345.76
8.602097641941658	11285.54
8.610430975274991	11197.58
8.618764308608341	11104.78
8.627097641941674	11024.4
8.635347641941662	10964.53
8.643680975274993	10929.12
8.652014308608326	10915.76
8.660347641941659	10967.73
8.668764308608337	11029.8
8.677097641941668	11107.95
8.685430975275001	11211.26
8.693764308608333	11286.38
8.702014308608339	11361.12
8.710347641941672	11408.46
8.718680975275003	11470.86
8.727014308608336	11515.06
8.735347641941669	11560.23
8.743764308608327	11594.44
8.75209764194166	11653.45
8.760430975274993	11690.48
8.768764308608326	11701.45
8.777014308608331	11692.08
8.785347641941662	11645.52
8.793680975274995	11556.12
8.802014308608328	11407.07
8.810430975275006	11250.77
8.818764308608337	11060.5
8.82709764194167	10884.4
8.835430975275003	10711.23
8.843764308608336	10579.7
8.852014308608341	10457.88
8.860347641941674	10354.84
8.868680975275005	10252.89
8.877014308608338	10166.12
8.885430975274996	10058.01
8.893764308608329	9934.852000000001
8.902097641941662	9784.608
8.910430975274995	9606.237999999999
8.918680975275	9419.734
8.927014308608333	9238.395
8.935347641941664	9078.806
8.943680975274997	8911.099
8.95201430860833	8759.022999999999
8.960430975275008	8623.169
8.968764308608339	8492.950000000001
8.977097641941672	8378.762000000001
8.985430975275005	8289.93
8.993680975274993	8206.124
9.002014308608324	8113.57
9.010347641941657	8047.162
9.018680975275007	7987.779
9.02701430860834	7942.025
9.035430975274998	7910.768
9.043764308608331	7885.177
9.052097641941664	7859.806
9.060430975274997	7831.792
9.068680975275003	7794.56
9.077014308608335	7745.284
9.085347641941667	7682.466
9.093680975274999	7624.3
9.102097641941658	7552.378
9.110430975274991	7469.293
9.118764308608323	7392.358
9.127097641941674	7318.878
9.135347641941662	7269.855
9.143680975274993	7229.879
9.152014308608326	7215.262
9.160347641941659	7206.407
9.168680975274992	7202.678
9.177097641941668	7218.605
9.185430975275001	7223.52
9.193764308608333	7219.347
9.202097641941666	7212.054
9.210347641941672	7201.016
9.218680975275005	7174.446
9.227014308608336	7139.295
9.235347641941669	7107.05
9.243680975275002	7065.722
9.25209764194166	7006.563
9.260430975274993	6950.185
9.268764308608326	6880.296
9.277097641941658	6808.587
9.285347641941664	6751.207
9.293680975274995	6701.123
9.302014308608328	6660.572
9.310347641941661	6618.319
9.318764308608339	6602.634
9.32709764194167	6576.783
9.335430975275003	6541.708
9.343764308608336	6516.799
9.352014308608343	6478.862
9.360347641941674	6441.074
9.368680975275007	6408.286
9.377014308608338	6374.716
9.385347641941671	6354.663
9.393764308608329	6332.931
9.402014308608337	6317.182
0.6K
Filling	Rxx
1.068722641941668	2860828
1.07706430860833	2512675
1.085414308608329	1983816
1.093755975275	1593459
1.10209764194167	1291593
1.110347641941667	1099527
1.118689308608328	933849.2
1.127030975274999	857609.2
1.135380975274999	848308.1
1.143722641941669	858038
1.152072641941669	880972
1.16041430860833	889375.9
1.168755975275001	874622.6
1.177105975275	826456.2
1.185347641941668	790612.1
1.193697641941668	755757.2
1.202039308608329	697624.6
1.210380975275	637646.8
1.218730975274999	573715.8
1.22707264194167	516363.7
1.235414308608331	467166.6
1.243764308608331	426472.9
1.252005975274998	405063
1.260355975274998	397500
1.268697641941669	391818.5
1.27703930860833	385483.8
1.285389308608329	371799.7
1.293730975275	348767.4
1.302072641941662	325714.7
1.31042264194167	299134
1.318764308608332	271178.2
1.327014308608328	246359.4
1.335355975274999	226236.2
1.34369764194167	209574.7
1.352047641941669	197106.5
1.360389308608331	186629.3
1.36873930860833	178285.1
1.377080975275001	172799.5
1.385422641941662	168970.7
1.393772641941661	165699.9
1.402014308608329	163441.2
1.410355975275	162549.7
1.418705975275	162568
1.42704764194167	162732.2
1.43539764194167	164406.4
1.443739308608331	166303.5
1.452080975275002	168524.8
1.460430975275001	169734.7
1.468672641941669	167557.3
1.477022641941669	164008.2
1.48536430860833	159774.9
1.493705975275001	156857.6
1.502055975275	154907.1
1.510397641941671	153282.7
1.518739308608332	151999.7
1.527089308608331	150636.2
1.535430975275002	146583.5
1.543680975274999	140869.7
1.55202264194167	134174.5
1.560364308608331	127168.5
1.56871430860833	118935.6
1.577055975275001	110524.1
1.585397641941662	102919.8
1.593747641941662	97082.42999999999
1.602089308608333	93155.75999999999
1.610439308608332	90506.66
1.618680975275	88059.42
1.62702264194167	85521.83
1.63537264194167	83421.63
1.643714308608331	81915.27
1.652064308608331	81251.27
1.660405975275002	81050.42999999999
1.668747641941663	81436.19
1.677097641941663	81381.47
1.68533930860833	80712.03999999999
1.693680975275001	78930.42
1.702030975275	76585.69
1.710372641941662	74435.74000000001
1.718722641941671	72540.98
1.727064308608332	70729.39999999999
1.735405975275003	68906.10000000001
1.743755975275002	67089.60000000001
1.752097641941663	65662.39999999999
1.760347641941669	64472.79
1.768689308608331	63663.17
1.777030975275001	62966.54
1.785380975275001	62113.96
1.793722641941662	61376.8
1.802064308608333	60879.3
1.810414308608332	60598.68
1.818755975275003	60219.25
1.827105975275003	59722.51
1.83534764194167	58784.24
1.843689308608332	57909.69
1.852039308608331	57309.58
1.860380975275002	56962.31
1.868722641941663	56643.13
1.877072641941663	56412.98
1.885414308608333	56027.21
1.893764308608333	55767.58
1.902005975275001	55694.35
1.910347641941662	55560.04
1.918697641941662	55540.78
1.927039308608332	55514.18
1.935389308608332	55594.15
1.943730975275002	55780.4
1.952072641941664	56083.53
1.960422641941663	56261.97
1.968764308608334	56053.99
1.977005975275002	55607.9
1.985355975275001	55153.69
1.993697641941663	54930.44
2.002047641941662	54575.59
2.010389308608333	54100.85
2.018730975275004	53554.8
2.027080975275003	52774.06
2.035422641941664	51757.86
2.043764308608335	50999.88
2.052014308608332	50300.66
2.060355975275002	49495.31
2.068705975275002	48712.81
2.077047641941663	47946.09
2.085389308608334	47302.6
2.093739308608333	46791
2.102080975274995	46447.77
2.110430975275003	46349.56
2.118672641941662	46161.02
2.127014308608333	46065.11
2.135364308608332	45743.96
2.143705975275003	45180.11
2.152047641941664	44494.78
2.160397641941664	43674.18
2.168739308608334	42964.15
2.177089308608334	42299.98
2.185430975274995	41549.56
2.193672641941663	40892.99
2.202022641941663	40208.31
2.210364308608333	39650.3
2.218714308608333	39195.65
2.227055975275003	38928.65
2.235397641941665	38758.08
2.243747641941664	38650.89
2.252089308608335	38461.55
2.260430975274996	38148.73
2.268680975275002	37849.84
2.277022641941663	37511.99
2.285372641941663	37093.07
2.293714308608334	36687.76
2.302055975274995	36340
2.310405975274995	36167.85
2.318747641941665	36039.13
2.327089308608336	36174.76
2.335339308608332	36398.39
2.343680975275003	36731.06
2.352030975275003	37082.4
2.360372641941664	37508.04
2.368714308608335	37842.15
2.377064308608334	38188.66
2.385405975274996	38352.21
2.393755975274996	38348.49
2.402097641941666	38106.38
2.410339308608334	37934.35
2.418689308608333	37884.23
2.427030975275004	38126.37
2.435372641941665	38486.73
2.443722641941665	38910.31
2.452064308608335	39330.1
2.460414308608335	39575.61
2.468755975274996	39649.1
2.477097641941667	39548.03
2.485347641941663	39337.33
2.493689308608334	39003.86
2.502039308608334	38565.92
2.510380975274995	38256.08
2.518722641941666	37887.86
2.527072641941665	37665.71
2.535414308608336	37643.87
2.543755975274997	37640.63
2.552005975275003	37656.1
2.560347641941664	37739.96
2.568697641941664	37714.61
2.577039308608335	37600.95
2.585380975274996	37513.61
2.593730975274996	37419.64
2.602072641941666	37129.01
2.610414308608337	36702.52
2.618764308608336	36164.11
2.627005975274995	35665.07
2.635355975275004	35242.1
2.643697641941665	34947.78
2.652039308608336	34746.7
2.660389308608335	34663.23
2.668730975274997	34617.68
2.677080975274996	34743.33
2.685422641941667	34969.5
2.693764308608328	35171.06
2.702014308608334	35173.42
2.710355975274996	35318.25
2.718697641941666	35426.48
2.727047641941666	35571.54
2.735389308608336	35648.21
2.743739308608336	35818.83
2.752080975274997	35814.17
2.760422641941668	35882.36
2.768672641941665	35835.46
2.777014308608335	35665.6
2.785364308608335	35435.05
2.793705975274996	35218.16
2.802047641941667	34983.01
2.810397641941666	34753.34
2.818739308608337	34507.04
2.827080975274998	34110.28
2.835430975274998	33751.62
2.843672641941665	33415.33
2.852022641941665	33201.21
2.860364308608336	33176.34
2.868705975274997	33301.71
2.877055975274997	33399.72
2.885397641941667	33473
2.893739308608328	33422.3
2.902089308608328	33448.87
2.910430975274999	33511.06
2.918680975274995	33401.17
2.927022641941666	33197.8
2.935364308608337	33013.91
2.943714308608336	32916.11
2.952055975274997	32894.16
2.960405975274997	32923.57
2.968747641941668	33131.25
2.977089308608329	33422.98
2.985439308608329	33732.55
2.993680975274996	34029.62
3.002030975274996	34324.01
3.010372641941666	34658.9
3.018714308608337	35033.63
3.027064308608337	35340.64
3.035405975274998	35639.84
3.043747641941668	35808.07
3.052097641941669	35867.81
3.060339308608336	35729.21
3.068689308608335	35412.08
3.077030975274997	35119.85
3.085372641941667	34872.61
3.093722641941667	34716.24
3.102064308608329	34725.17
3.110405975274999	34992.42
3.118755975274999	35378.3
3.12709764194167	35889.07
3.135347641941666	36357.13
3.143689308608336	36780.63
3.152030975274998	37212.46
3.160380975274998	37881.02
3.168722641941668	38553.43
3.177072641941668	39145.55
3.185414308608329	39555.99
3.193755975275	39830.14
3.202105975274999	40000
3.210347641941667	39967.89
3.218689308608329	40000
3.227039308608337	40173.99
3.235380975274999	40407.25
3.243730975274998	40710.74
3.252072641941669	41202.23
3.26041430860833	41626.23
3.26876430860833	42202
3.277005975274998	42729.91
3.285355975274997	43264.43
3.293697641941668	43787.51
3.302039308608329	44267.38
3.310389308608328	44702.39
3.318730975274999	45208.61
3.32707264194167	45623.08
3.335422641941669	45929.78
3.343764308608331	46183.3
3.352014308608337	46545.84
3.360355975274998	46896.87
3.368697641941669	47444.99
3.377047641941668	47958.08
3.38538930860833	48449.1
3.393730975275	48676.09
3.402080975275	48862.38
3.41042264194167	48879.04
3.41877264194167	48860.86
3.427014308608328	48939.43
3.435355975274999	48786.91
3.443705975274999	48793.93
3.452047641941669	48743.71
3.460397641941669	48546.25
3.46873930860833	48313.21
3.477080975275001	47807.34
3.485430975275	47316.67
3.493672641941668	46889.09
3.502014308608329	46533.25
3.510364308608329	46174.75
3.518705975274999	46169.81
3.527055975274999	46141.74
3.53539764194167	46361.71
3.543739308608331	46702.26
3.55208930860833	47031.08
3.560430975275001	47346.12
3.568680975274998	47589.98
3.577022641941668	47722.46
3.58536430860833	47678.09
3.593714308608329	47781.02
3.602055975275	47743.71
3.61039764194167	47777.76
3.61874764194167	48120.12
3.627089308608332	48555.03
3.635439308608331	49166.59
3.643680975274999	49769.73
3.652022641941669	50556.7
3.660372641941669	51315.69
3.66871430860833	52091.52
3.677055975275001	52674.15
3.685405975275001	52980.33
3.693747641941662	53236.37
3.702097641941662	53471.82
3.710339308608329	53942.7
3.718680975275	54832.13
3.727030975274999	56119.26
3.73537264194167	57763.66
3.74372264194167	59727.04
3.752064308608331	62068.15
3.760405975275002	64374.93
3.768755975275001	67015.61
3.777097641941662	69689.41
3.78533930860833	72419.61
3.79368930860833	75213.69
3.802030975275001	77581.46000000001
3.810380975275	79862.74000000001
3.818722641941671	81751.07000000001
3.827064308608332	83181.41
3.835414308608331	84200.53
3.843755975275002	84429.07000000001
3.852097641941663	84353.78
3.86034764194167	84364.52
3.868689308608331	84689.13
3.87703930860833	85446.27
3.885380975275001	87099.16
3.893722641941662	89135.67999999999
3.902072641941662	91336.52
3.910414308608333	93373.48
3.918764308608332	95880.77
3.927005975275	97573.25999999999
3.935347641941671	99110.27
3.94369764194167	101198
3.952039308608331	103716.7
3.960380975275002	106745.9
3.968730975275002	110726
3.977072641941663	115305.9
3.985422641941662	119867.6
3.993764308608333	124949.7
4.002005975275001	128994.5
4.010355975275001	133486.7
4.018697641941662	137333.4
4.027047641941671	140835.5
4.035389308608332	143682.8
4.043730975275002	146027.4
4.052080975275002	147797.2
4.060422641941663	148684.6
4.068764308608333	149419.1
4.07701430860833	149687.7
4.085355975275002	150617.6
4.093705975275	153084.5
4.102047641941662	155513.7
4.110389308608333	159339.8
4.118739308608332	162984.8
4.127080975275003	165991.8
4.135422641941664	168510.2
4.14367264194167	170758.2
4.152014308608331	173381.2
4.160364308608331	175429.6
4.168705975275001	175390.9
4.177047641941663	174005.9
4.185397641941663	170510.1
4.193739308608333	167949.4
4.202089308608333	166928.8
4.210430975275004	166106.2
4.218672641941662	166076.3
4.227022641941661	164494.4
4.235364308608332	163375.6
4.243705975275002	161917
4.252055975275002	161572.2
4.260397641941664	162162.6
4.268747641941664	164205.9
4.277089308608334	166749.3
4.285430975274995	169952.4
4.293680975275001	172370
4.302022641941663	176443.2
4.310372641941662	179621.8
4.318714308608333	183415.8
4.327055975275004	188057
4.335405975275004	192870.4
4.343747641941665	197835.9
4.352089308608335	201178.1
4.360339308608332	201502.6
4.368680975275002	200196
4.377030975275002	198012.3
4.385372641941663	196089
4.393714308608334	194199.9
4.402064308608333	191751.2
4.410405975274995	191165.1
4.418747641941666	192088.3
4.427097641941665	194291.8
4.435339308608333	196748.3
4.443689308608333	197964.3
4.452030975275003	199469.8
4.460372641941664	199919.4
4.468722641941664	201478.1
4.477064308608334	204360.8
4.485414308608334	207662.3
4.493755975274995	210270
4.502097641941666	212251.4
4.510347641941662	214313.6
4.518689308608334	213481.8
4.527030975275004	211266.3
4.535380975275004	203145.7
4.543722641941665	196682.9
4.552072641941664	190650
4.560414308608335	187981.1
4.568755975274996	185727.3
4.577105975274996	184762
4.585347641941663	184056.3
4.593697641941663	184637.3
4.602039308608333	184158.8
4.610380975274995	185248.7
4.618730975275004	185932.7
4.627072641941665	188077.3
4.635414308608336	191498.7
4.643764308608335	197057.6
4.652005975275003	199201.8
4.660355975275003	202670.3
4.668697641941664	204517
4.677039308608334	205347.3
4.685389308608334	204739.7
4.693730975274995	202421.4
4.702072641941666	201066
4.710422641941665	200869.1
4.718764308608336	200999.8
4.727014308608333	200621.3
4.735355975275004	202659.3
4.743697641941665	204046.5
4.752047641941665	206034.6
4.760389308608335	208448.1
4.768739308608335	212023
4.777080975274997	215303.8
4.785422641941667	220527.1
4.793772641941667	227358.5
4.802014308608334	236605.3
4.810355975274995	246913
4.818705975274995	259558.2
4.827047641941665	269460.1
4.835397641941665	277967.6
4.843739308608336	282523.3
4.852080975274998	282865.3
4.860430975274997	287271.8
4.868672641941664	288024.5
4.877022641941664	297941.6
4.885364308608334	313066
4.893705975274996	331566.5
4.902055975274996	350432.3
4.910397641941666	359271.2
4.918739308608337	358534.5
4.927089308608336	361685
4.935430975274998	370331.5
4.943680975275003	370000.8
4.952022641941666	368611.1
4.960364308608336	366056.2
4.968714308608336	358170
4.977055975274997	354471.9
4.985397641941667	353053.8
4.993747641941667	359034.2
5.002089308608328	366429.8
5.010439308608337	376011.9
5.018680975274995	390645.7
5.027022641941667	405850.6
5.035372641941666	426234.8
5.043714308608337	446313.6
5.052064308608336	448353
5.060405975274997	424999.8
5.068747641941668	398359.4
5.077097641941667	372361.2
5.085339308608335	350593.3
5.093680975274996	329110.9
5.102030975274996	302384.9
5.110372641941666	279628.8
5.118722641941666	262329.1
5.127064308608337	250981.5
5.135405975274998	249003
5.143755975274997	251111.4
5.152097641941668	256300.2
5.160347641941665	268324.1
5.168689308608336	279890.3
5.177030975274997	288341.9
5.185380975274997	291517.2
5.193722641941667	286875.7
5.202064308608328	283295.6
5.210414308608328	280175.4
5.218755975274998	280116.5
5.227105975274998	282905.5
5.235347641941666	287853.3
5.243680975274998	292703.1
5.252014308608331	293767.5
5.260347641941664	295843
5.268764308608341	299387.2
5.277097641941673	301507
5.285430975275005	300847.9
5.293764308608338	296209.7
5.302014308608325	291089.1
5.310347641941657	285897.4
5.31868097527499	277653
5.327014308608341	270026.1
5.335347641941674	259901.3
5.343764308608332	248370.1
5.352097641941665	235000.4
5.360430975274998	222392.8
5.36876430860833	210786.3
5.377014308608336	204458
5.385347641941668	202557.9
5.393680975275	204452.9
5.402014308608333	207644.1
5.410347641941666	211977.3
5.418764308608324	215344.4
5.427097641941675	216401.9
5.435430975275008	215113
5.44376430860834	213644.2
5.452014308608327	210819
5.460347641941659	208911.3
5.468680975274992	208119.2
5.477014308608325	207168.7
5.485430975275002	206693.2
5.493764308608334	205089.3
5.502097641941667	201961.4
5.510430975275	196570.4
5.518680975275005	191025.9
5.527014308608337	187438.1
5.535347641941669	183071.2
5.543680975275002	178498.1
5.552014308608335	173985.8
5.560430975274993	168659.6
5.568764308608326	162214.7
5.577097641941658	156401.6
5.58543097527499	150461.6
5.593680975274997	145375.5
5.602014308608329	139767.5
5.610347641941662	134177.8
5.618680975274994	129299.2
5.627014308608326	124825.7
5.635430975275003	121318.7
5.643764308608336	118007.3
5.652097641941669	114685.5
5.660430975275001	112506
5.668680975275008	110510.1
5.67701430860834	108839.7
5.685347641941672	108035.6
5.693680975275004	107279
5.702097641941663	106826.3
5.710430975274996	105809.3
5.718764308608328	105414.3
5.72709764194166	105047.4
5.735347641941667	104659.9
5.743680975274999	104203.3
5.752014308608331	103587.5
5.760347641941664	102840.1
5.768680975274997	101652.2
5.777097641941674	100567.6
5.785430975275005	98836
5.793764308608338	96842
5.802097641941671	94971.55
5.810347641941658	92870.28
5.81868097527499	90591.47
5.827014308608341	88138.12
5.835347641941674	85729.58
5.843680975275007	83408.67
5.852097641941665	81211.63
5.860430975274998	79180.52
5.868764308608331	77553.47
5.877097641941663	76228.91
5.885347641941668	75631.57000000001
5.893680975275	75499.69
5.902014308608333	75609.48
5.910347641941666	75479.95
5.918764308608324	74759.44
5.927097641941657	73574.09
5.935430975275008	72249.5
5.94376430860834	70764.75999999999
5.952014308608327	69087.12
5.960347641941659	67255.91
5.968680975274992	65527.52
5.977014308608325	63785.83
5.985347641941657	62041.57
5.993764308608334	60412.47
6.002097641941667	58695.77
6.010430975275	57210.07
6.018764308608332	56132.58
6.027014308608338	55317.26
6.03534764194167	54566.73
6.043680975275003	53889.65
6.052014308608335	53129.05
6.060347641941668	52384.03
6.068764308608326	51583.61
6.077097641941659	50635.91
6.085430975274991	49820.4
6.093764308608324	48973.5
6.10201430860833	47880.89
6.110347641941662	46831.31
6.118680975274994	45513.9
6.127014308608327	44288.15
6.135430975275004	43207.89
6.143764308608337	42184.13
6.152097641941669	41137.4
6.160430975275002	40089.04
6.168680975275008	39097.93
6.17701430860834	38137.24
6.185347641941672	37238.1
6.193680975275004	36423.29
6.202014308608337	35663.49
6.210430975274996	34927.72
6.218764308608328	34211.68
6.227097641941661	33655.67
6.235430975274993	33072.36
6.243680975274999	32623.4
6.252014308608332	32132.19
6.260347641941664	31643.88
6.268680975274997	31231.97
6.277014308608329	30748
6.285430975275006	30300.47
6.293764308608338	29855
6.302097641941671	29385.89
6.310430975275003	28903.6
6.318680975274991	28437.14
6.327014308608323	27879.04
6.335347641941675	27428.59
6.343680975275007	26965.6
6.352097641941666	26583.84
6.360430975274998	26204.06
6.368764308608331	25801.49
6.377097641941663	25463.87
6.385430975274995	25201.72
6.393680975275001	24932.52
6.402014308608334	24704.58
6.410347641941666	24491.27
6.418680975274999	24230.9
6.427097641941657	24023.65
6.435430975275009	23732.61
6.44376430860834	23453.87
6.452097641941673	23119.25
6.46034764194166	22816.76
6.468680975274993	22471.95
6.477014308608325	22139.89
6.485347641941658	21838.15
6.49368097527499	21535.39
6.502097641941668	21279.99
6.510430975275	21049.01
6.518764308608333	20797.84
6.527097641941665	20524.29
6.535347641941671	20284.51
6.543680975275003	20083.13
6.552014308608336	19854.69
6.560347641941668	19637.31
6.568764308608327	19385.98
6.577097641941659	19174.58
6.585430975274992	18978.6
6.593764308608324	18815.63
6.602097641941675	18655.46
6.610347641941662	18525.65
6.618680975274995	18357.58
6.627014308608327	18161
6.63534764194166	17955.16
6.643764308608337	17762.94
6.65209764194167	17550.27
6.660430975275002	17342.47
6.668764308608335	17150.15
6.67701430860834	16926.51
6.685347641941672	16734.25
6.693680975275005	16561.83
6.702014308608337	16403.9
6.71034764194167	16247.01
6.718764308608329	16089.2
6.727097641941661	15939.07
6.735430975274994	15804.81
6.743764308608326	15657.01
6.752014308608332	15571.26
6.760347641941665	15476.36
6.768680975274997	15390.13
6.777014308608329	15311.67
6.785430975275006	15212
6.793764308608339	15087.34
6.802097641941671	14974.45
6.810430975275004	14854.94
6.818764308608336	14729.87
6.827014308608324	14585.74
6.835347641941675	14470.33
6.843680975275007	14378.26
6.852014308608339	14272.2
6.860430975274999	14160.53
6.868764308608331	14057.1
6.877097641941663	13934.86
6.885430975274995	13820.73
6.893680975275002	13739.05
6.902014308608334	13645.13
6.910347641941667	13570.36
6.918680975274999	13513.34
6.927014308608332	13476.47
6.93543097527499	13450.83
6.943764308608341	13434.7
6.952097641941673	13412.5
6.960430975275006	13434.93
6.968680975274993	13432.78
6.977014308608326	13411.06
6.985347641941658	13393.76
6.993680975274991	13359.5
7.002097641941668	13313.82
7.010430975275001	13263.14
7.018764308608333	13199.97
7.027097641941666	13120.91
7.035430975274998	13038.59
7.043680975275004	12972.67
7.052014308608336	12906.63
7.060347641941669	12862.26
7.068680975275001	12794.51
7.07709764194166	12723.85
7.085430975274992	12644.59
7.093764308608325	12567.14
7.102097641941657	12492.96
7.110347641941663	12438.65
7.118680975274995	12367.9
7.127014308608328	12296.62
7.13534764194166	12224.43
7.143680975274993	12166.47
7.15209764194167	12125.31
7.160430975275003	12063.81
7.168764308608335	12011.58
7.177097641941668	11961.85
7.185347641941673	11917.59
7.193680975275005	11866.75
7.202014308608338	11834.58
7.21034764194167	11819.79
7.218680975275003	11802.75
7.227097641941662	11789.57
7.235430975274994	11759.97
7.243764308608327	11745.32
7.252097641941659	11719.2
7.260347641941665	11685.16
7.268680975274997	11642.47
7.277014308608329	11587.98
7.285347641941662	11532.24
7.293764308608339	11467.71
7.302097641941672	11399.31
7.310430975275004	11343.07
7.318764308608337	11294.3
7.327014308608324	11232.44
7.335347641941657	11168.79
7.343680975275007	11107.01
7.35201430860834	11041.06
7.360347641941672	10991.21
7.368764308608331	10923.13
7.377097641941663	10856.37
7.385430975274996	10811.25
7.393764308608328	10726.57
7.402014308608335	10660.2
7.410347641941667	10590
7.418680975275	10536.3
7.427014308608332	10480.47
7.435347641941664	10427.88
7.443764308608341	10381.63
7.452097641941674	10359.73
7.460430975275006	10347.09
7.468764308608339	10340.96
7.477014308608326	10335.45
7.485347641941659	10349.11
7.493680975274991	10359.7
7.502014308608324	10375.33
7.510430975275001	10386.06
7.518764308608334	10421.43
7.527097641941666	10442.74
7.535430975274998	10462.1
7.543680975275004	10476.18
7.552014308608337	10483.3
7.560347641941669	10500.59
7.568680975275002	10527.86
7.577014308608334	10550.87
7.585430975274993	10577.55
7.593764308608325	10607.52
7.602097641941658	10672.71
7.610430975275008	10700.09
7.618680975274996	10755.51
7.627014308608328	10825.38
7.635347641941661	10924.36
7.643680975274993	11026.54
7.652014308608326	11140.66
7.660430975275003	11243.88
7.668764308608336	11345.07
7.677097641941668	11435.54
7.685430975275001	11529
7.693680975275006	11616.39
7.702014308608338	11712.21
7.710347641941671	11799.03
7.718680975275003	11881.77
7.727097641941662	11954.26
7.735430975274995	12027.81
7.743764308608327	12091.12
7.75209764194166	12128.53
7.760347641941665	12127.98
7.768680975274997	12115.97
7.77701430860833	12090.87
7.785347641941662	12053.58
7.793680975274995	12003.3
7.802097641941672	11932.86
7.810430975275005	11841.69
7.818764308608337	11769.81
7.82709764194167	11685.46
7.835347641941657	11618.02
7.843680975275008	11556.82
7.85201430860834	11503.72
7.860347641941673	11454.4
7.868680975275005	11422.69
7.877097641941664	11374.81
7.885430975274996	11334.04
7.893764308608329	11302.87
7.902097641941661	11261.36
7.910347641941668	11227.46
7.918680975275	11189.7
7.927014308608332	11163
7.935347641941664	11131.64
7.943764308608324	11109.24
7.952097641941674	11073.85
7.960430975275007	11079.84
7.968764308608339	11065.04
7.977014308608327	11078.37
7.985347641941659	11090.2
7.993680975274992	11102.75
8.002014308608324	11143.09
8.010347641941674	11155.61
8.018764308608333	11184.37
8.027097641941666	11204.51
8.035430975274998	11211.4
8.043764308608331	11234.54
8.052014308608337	11239.31
8.06034764194167	11247.38
8.068680975275001	11259.67
8.077014308608334	11297.46
8.085347641941667	11337.92
8.093764308608325	11398.52
8.102097641941658	11440.45
8.110430975274991	11500.89
8.118764308608341	11587.89
8.127014308608329	11662.29
8.13534764194166	11766.54
8.143680975274993	11855.45
8.152014308608326	11947.48
8.160430975275004	12056.12
8.168764308608335	12134.38
8.177097641941668	12222.97
8.185430975275001	12315.25
8.193764308608333	12396.01
8.202014308608339	12459.27
8.21034764194167	12517.47
8.218680975275003	12570.09
8.227014308608336	12587.13
8.235430975274994	12597.11
8.243764308608327	12624.19
8.25209764194166	12650.27
8.260430975274993	12674.87
8.268680975274998	12679.1
8.277014308608329	12677.43
8.285347641941662	12674.53
8.293680975274995	12652.31
8.302014308608328	12639.36
8.310430975275004	12597.89
8.318764308608337	12542.54
8.32709764194167	12490.8
8.335430975275003	12428.56
8.343680975275008	12364.56
8.352014308608341	12279.42
8.360347641941672	12188.33
8.368680975275005	12111.59
8.377097641941663	12019.44
8.385430975274996	11936.24
8.393764308608329	11852.47
8.402097641941662	11745.82
8.410430975274995	11667.23
8.418680975275	11580.73
8.427014308608332	11477.5
8.435347641941664	11377.27
8.443680975274997	11272.39
8.452097641941675	11164.6
8.460430975275006	11092.89
8.468764308608339	11032.36
8.477097641941672	10986.19
8.48534764194166	10947.07
8.493680975274991	10924.21
8.502014308608324	10896.4
8.510347641941657	10876.06
8.518680975275007	10825.96
8.527097641941666	10792.63
8.535430975274998	10734.32
8.543764308608331	10680.49
8.552097641941664	10629.81
8.56034764194167	10580.99
8.568680975275003	10539.69
8.577014308608334	10500.18
8.585347641941667	10482.27
8.593764308608325	10462.47
8.602097641941658	10442.13
8.610430975274991	10434.48
8.618764308608341	10433.12
8.627097641941674	10441.67
8.635347641941662	10436
8.643680975274993	10421.69
8.652014308608326	10406.25
8.660347641941659	10382.4
8.668764308608337	10343.85
8.677097641941668	10299.31
8.685430975275001	10248.89
8.693764308608333	10199.32
8.702014308608339	10151.63
8.710347641941672	10093.72
8.718680975275003	10027.4
8.727014308608336	9971.243
8.735347641941669	9902.282999999999
8.743764308608327	9823.736999999999
8.75209764194166	9726.763000000001
8.760430975274993	9629.008
8.768764308608326	9504.389999999999
8.777014308608331	9375.277
8.785347641941662	9252.136
8.793680975274995	9114.897000000001
8.802014308608328	8976.796
8.810430975275006	8833.200000000001
8.818764308608337	8696.496999999999
8.82709764194167	8564.656000000001
8.835430975275003	8438.074000000001
8.843764308608336	8319.391
8.852014308608341	8205.199000000001
8.860347641941674	8091.084
8.868680975275005	7982.318
8.877014308608338	7879.825
8.885430975274996	7803.21
8.893764308608329	7719.184
8.902097641941662	7644.923
8.910430975274995	7574.485
8.918680975275	7506.122
8.927014308608333	7446.091
8.935347641941664	7393.204
8.943680975274997	7365.494
8.95201430860833	7326.817
8.960430975275008	7285.431
8.968764308608339	7252.027
8.977097641941672	7222.736
8.985430975275005	7193.228
8.993680975274993	7160.693
9.002014308608324	7126.678
9.010347641941657	7084.263
9.018680975275007	7049.753
9.02701430860834	7012.758
9.035430975274998	6983.739
9.043764308608331	6953.827
9.052097641941664	6936.362
9.060430975274997	6910.748
9.068680975275003	6895.339
9.077014308608335	6877.249
9.085347641941667	6867.314
9.093680975274999	6857.92
9.102097641941658	6843.546
9.110430975274991	6832.058
9.118764308608323	6810.914
9.127097641941674	6790.17
9.135347641941662	6759.467
9.143680975274993	6726.877
9.152014308608326	6688.392
9.160347641941659	6644.244
9.168680975274992	6594.602
9.177097641941668	6547.507
9.185430975275001	6497.792
9.193764308608333	6459.358
9.202097641941666	6413.124
9.210347641941672	6366.403
9.218680975275005	6322.088
9.227014308608336	6282.789
9.235347641941669	6237.394
9.243680975275002	6202.119
9.25209764194166	6162.29
9.260430975274993	6132.989
9.268764308608326	6100.676
9.277097641941658	6069.599
9.285347641941664	6046.406
9.293680975274995	6029.3
9.302014308608328	6011.024
9.310347641941661	5997.444
9.318764308608339	6000.424
9.32709764194167	6000.834
9.335430975275003	6006.139
9.343764308608336	6007.602
9.352014308608343	6025.875
[truncated: 509 more rows]
