# Supplementary material for: Correlated insulator in the kagome flat band of a two-dimensional electrostatic crystal
Source: Nat Phys. 2026 May 11;22(7):1079–86. doi: 10.1038/s41567-026-03291-7 (PMC13423788; doi:10.1038/s41567-026-03291-7)
Supplement: Supplementary file 4 — Source data for Fig. 4b–d. [file 41567_2026_3291_MOESM4_ESM.zip › SourceData_Fig4/Data_Fig4d.txt]

B=0
rxx_ln	temp_inv
12.613902	20764.119
12.914404	22361.361
13.23883	26130.129
13.558526	30202.357
13.912873	34199.727
14.241862	39416.637
14.608213	45960.109
15.002091	53832.902
15.487822	63889.602
15.878868	75999.391
16.385935	94535.828
B=0.2T
rxx_ln	temp_inv
11.763443	20764.119
12.025983	22361.361
12.287832	26130.129
12.5038	30202.357
12.817899	34199.727
13.091428	39416.637
13.318521	45960.109
13.596096	53832.902
13.831205	63889.602
14.017814	75999.391
14.182802	94535.828
B=0.5T
rxx_ln	temp_inv
11.409185	20764.119
11.685163	22361.361
11.822951	26130.129
12.009973	30202.357
12.267948	34199.727
12.500517	39416.637
12.754529	45960.109
12.991129	53832.902
13.17263	63889.602
13.377898	75999.391
13.620366	94535.828
B=0.7T
rxx_ln	temp_inv
10.827806	20764.119
11.054898	22361.361
11.25056	26130.129
11.396874	30202.357
11.580519	34199.727
11.775005	39416.637
11.924724	45960.109
12.049261	53832.902
12.202581	63889.602
12.40923	75999.391
12.552152	94535.828
B=1T
rxx_ln	temp_inv
9.7544069	20764.119
10.061815	22361.361
10.294921	26130.129
10.496732	30202.357
10.734068	34199.727
10.956963	39416.637
11.104536	45960.109
11.253274	53832.902
11.42728	63889.602
11.585544	75999.391
11.677525	94535.828
