# Supplementary material for: Correlated insulator in the kagome flat band of a two-dimensional electrostatic crystal
Source: Nat Phys. 2026 May 11;22(7):1079–86. doi: 10.1038/s41567-026-03291-7 (PMC13423788; doi:10.1038/s41567-026-03291-7)
Supplement: Supplementary file 4 — Source data for Fig. 4b–d. [file 41567_2026_3291_MOESM4_ESM.zip › SourceData_Fig4/Data_Fig4d_inset.txt]

B	Delta
0	1.80021
0.2	1.41056
0.5	1.1832325
0.7	0.96811622
1	1.1940697
